# Supplementary material for: Transcriptome-Based Identification of Highly Similar Odorant-Binding Proteins among Neotropical Stink Bugs and Their Egg Parasitoid
Source: PLoS One. 2015 Jul 10;10(7):e0132286. doi: 10.1371/journal.pone.0132286 (PMC4498631; doi:10.1371/journal.pone.0132286)
Supplement: S1 File — (XLSX) [file pone.0132286.s001.xlsx]

## Sheet: E_heros
Query Seq-id	Subject Seq-id	Percentage of identical matches	Start of alignment in query	End of alignment in query	Start of alignment in subject	End of alignment in subject	E-value	Bit score	Subject title
Locus_2_Transcript_1/6_Confidence_0.238_Length_1078	gi|328714672|ref|XP_001952220.2|	33	21	899	327	594	3e-39	141	PREDICTED: hypothetical protein LOC100158742 [Acyrthosiphon pisum]
Locus_2_Transcript_1/6_Confidence_0.238_Length_1078	gi|328714672|ref|XP_001952220.2|	36.51	890	1078	268	329	3e-39	47.4	PREDICTED: hypothetical protein LOC100158742 [Acyrthosiphon pisum]
Locus_2_Transcript_1/6_Confidence_0.238_Length_1078	gi|328714672|ref|XP_001952220.2|	33.33	654	896	735	818	2e-10	50.1	PREDICTED: hypothetical protein LOC100158742 [Acyrthosiphon pisum]
Locus_2_Transcript_1/6_Confidence_0.238_Length_1078	gi|328714672|ref|XP_001952220.2|	32.26	890	1075	675	736	2e-10	42.4	PREDICTED: hypothetical protein LOC100158742 [Acyrthosiphon pisum]
Locus_2_Transcript_1/6_Confidence_0.238_Length_1078	gi|349584990|dbj|BAL03255.1|	32.01	24	899	314	584	6e-37	142	93 kDa serpin [Tribolium castaneum]
Locus_2_Transcript_2/6_Confidence_0.571_Length_1785	gi|349584990|dbj|BAL03255.1|	32.08	53	1606	314	813	4e-76	275	93 kDa serpin [Tribolium castaneum]
Locus_2_Transcript_2/6_Confidence_0.571_Length_1785	gi|349584990|dbj|BAL03255.1|	25.4	1597	1785	254	316	4e-76	38.5	93 kDa serpin [Tribolium castaneum]
Locus_2_Transcript_2/6_Confidence_0.571_Length_1785	gi|349584990|dbj|BAL03255.1|	27.37	71	1141	37	402	2e-34	152	93 kDa serpin [Tribolium castaneum]
Locus_2_Transcript_2/6_Confidence_0.571_Length_1785	gi|328714672|ref|XP_001952220.2|	33.4	68	1606	327	821	3e-75	263	PREDICTED: hypothetical protein LOC100158742 [Acyrthosiphon pisum]
Locus_2_Transcript_2/6_Confidence_0.571_Length_1785	gi|328714672|ref|XP_001952220.2|	36.51	1597	1785	268	329	3e-75	47.4	PREDICTED: hypothetical protein LOC100158742 [Acyrthosiphon pisum]
Locus_2_Transcript_3/6_Confidence_0.619_Length_1796	gi|349584990|dbj|BAL03255.1|	32.08	64	1617	314	813	4e-76	275	93 kDa serpin [Tribolium castaneum]
Locus_2_Transcript_3/6_Confidence_0.619_Length_1796	gi|349584990|dbj|BAL03255.1|	25.4	1608	1796	254	316	4e-76	38.5	93 kDa serpin [Tribolium castaneum]
Locus_2_Transcript_3/6_Confidence_0.619_Length_1796	gi|349584990|dbj|BAL03255.1|	27.37	82	1152	37	402	2e-34	152	93 kDa serpin [Tribolium castaneum]
Locus_2_Transcript_3/6_Confidence_0.619_Length_1796	gi|328714672|ref|XP_001952220.2|	33.4	79	1617	327	821	3e-75	263	PREDICTED: hypothetical protein LOC100158742 [Acyrthosiphon pisum]
Locus_2_Transcript_3/6_Confidence_0.619_Length_1796	gi|328714672|ref|XP_001952220.2|	36.51	1608	1796	268	329	3e-75	47.4	PREDICTED: hypothetical protein LOC100158742 [Acyrthosiphon pisum]
Locus_2_Transcript_4/6_Confidence_0.667_Length_1480	gi|401758218|gb|AFQ01144.1|	35.05	275	1429	6	387	2e-56	225	serine protease inhibitor 008 [Chilo suppressalis]
Locus_2_Transcript_4/6_Confidence_0.667_Length_1480	gi|219803508|ref|NP_001137323.1|	32.51	251	1429	12	412	7e-56	223	serpin peptidase inhibitor 5 precursor [Tribolium castaneum]
Locus_2_Transcript_4/6_Confidence_0.667_Length_1480	gi|349584990|dbj|BAL03255.1|	33.33	251	1342	447	813	2e-55	221	93 kDa serpin [Tribolium castaneum]
Locus_2_Transcript_4/6_Confidence_0.667_Length_1480	gi|349584990|dbj|BAL03255.1|	27	269	1429	6	402	3e-35	155	93 kDa serpin [Tribolium castaneum]
Locus_2_Transcript_4/6_Confidence_0.667_Length_1480	gi|226342884|ref|NP_001139704.1|	34.89	275	1357	26	387	2e-54	219	serine protease inhibitor 11 precursor [Bombyx mori]<>serpin-11 [Bombyx mori]
Locus_2_Transcript_5/6_Confidence_0.190_Length_1228	gi|328714672|ref|XP_001952220.2|	32.45	267	1049	327	562	2e-34	125	PREDICTED: hypothetical protein LOC100158742 [Acyrthosiphon pisum]
Locus_2_Transcript_5/6_Confidence_0.190_Length_1228	gi|328714672|ref|XP_001952220.2|	36.51	1040	1228	268	329	2e-34	47.4	PREDICTED: hypothetical protein LOC100158742 [Acyrthosiphon pisum]
Locus_2_Transcript_5/6_Confidence_0.190_Length_1228	gi|328714672|ref|XP_001952220.2|	33.33	804	1046	735	818	2e-10	50.1	PREDICTED: hypothetical protein LOC100158742 [Acyrthosiphon pisum]
Locus_2_Transcript_5/6_Confidence_0.190_Length_1228	gi|328714672|ref|XP_001952220.2|	32.26	1040	1225	675	736	2e-10	42.4	PREDICTED: hypothetical protein LOC100158742 [Acyrthosiphon pisum]
Locus_2_Transcript_5/6_Confidence_0.190_Length_1228	gi|349584990|dbj|BAL03255.1|	31.01	222	1049	314	568	2e-30	121	93 kDa serpin [Tribolium castaneum]
Locus_2_Transcript_6/6_Confidence_0.714_Length_1983	gi|349584990|dbj|BAL03255.1|	32.08	251	1804	314	813	5e-76	275	93 kDa serpin [Tribolium castaneum]
Locus_2_Transcript_6/6_Confidence_0.714_Length_1983	gi|349584990|dbj|BAL03255.1|	25.4	1795	1983	254	316	5e-76	38.5	93 kDa serpin [Tribolium castaneum]
Locus_2_Transcript_6/6_Confidence_0.714_Length_1983	gi|349584990|dbj|BAL03255.1|	27.37	269	1339	37	402	2e-34	152	93 kDa serpin [Tribolium castaneum]
Locus_2_Transcript_6/6_Confidence_0.714_Length_1983	gi|328714672|ref|XP_001952220.2|	33.4	266	1804	327	821	4e-75	263	PREDICTED: hypothetical protein LOC100158742 [Acyrthosiphon pisum]
Locus_2_Transcript_6/6_Confidence_0.714_Length_1983	gi|328714672|ref|XP_001952220.2|	36.51	1795	1983	268	329	4e-75	47.4	PREDICTED: hypothetical protein LOC100158742 [Acyrthosiphon pisum]
Locus_3_Transcript_1/5_Confidence_0.462_Length_1092	gi|387015294|gb|AFJ49766.1|	65.16	552	1013	42	196	5e-80	191	putative serine carboxypeptidase CPVL-like [Crotalus adamanteus]
Locus_3_Transcript_1/5_Confidence_0.462_Length_1092	gi|387015294|gb|AFJ49766.1|	40.51	2	553	196	388	5e-80	134	putative serine carboxypeptidase CPVL-like [Crotalus adamanteus]
Locus_3_Transcript_1/5_Confidence_0.462_Length_1092	gi|327280456|ref|XP_003224968.1|	64.94	552	1010	43	196	6e-79	189	PREDICTED: probable serine carboxypeptidase CPVL-like [Anolis carolinensis]
Locus_3_Transcript_1/5_Confidence_0.462_Length_1092	gi|327280456|ref|XP_003224968.1|	40.21	2	553	196	388	6e-79	132	PREDICTED: probable serine carboxypeptidase CPVL-like [Anolis carolinensis]
Locus_3_Transcript_1/5_Confidence_0.462_Length_1092	gi|71841605|gb|AAZ43093.1|	67.55	558	1010	43	193	1e-77	182	serine carboxypeptidase 1 [Triatoma infestans]
Locus_3_Transcript_2/5_Confidence_0.231_Length_763	gi|71841605|gb|AAZ43093.1|	59.74	65	526	321	474	5e-48	196	serine carboxypeptidase 1 [Triatoma infestans]
Locus_3_Transcript_2/5_Confidence_0.231_Length_763	gi|156619401|gb|ABU88380.1|	59.09	65	526	321	474	7e-48	195	serine carboxypeptidase SCP-2 [Triatoma brasiliensis]
Locus_3_Transcript_2/5_Confidence_0.231_Length_763	gi|156619399|gb|ABU88379.1|	57.79	65	526	321	474	6e-47	192	serine carboxypeptidase SCP-1 [Triatoma brasiliensis]
Locus_3_Transcript_2/5_Confidence_0.231_Length_763	gi|156619403|gb|ABU88381.1|	59.31	92	526	314	458	7e-45	185	serine carboxypeptidase SCP-2b, partial [Triatoma brasiliensis]
Locus_3_Transcript_2/5_Confidence_0.231_Length_763	gi|357631511|gb|EHJ78981.1|	54.55	65	526	322	475	4e-43	179	vitellogenic carboxypeptidase [Danaus plexippus]
Locus_3_Transcript_3/5_Confidence_0.462_Length_1361	gi|71841605|gb|AAZ43093.1|	48.23	7	819	196	474	2e-111	248	serine carboxypeptidase 1 [Triatoma infestans]
Locus_3_Transcript_3/5_Confidence_0.462_Length_1361	gi|71841605|gb|AAZ43093.1|	67.55	827	1279	43	193	2e-111	182	serine carboxypeptidase 1 [Triatoma infestans]
Locus_3_Transcript_3/5_Confidence_0.462_Length_1361	gi|156619399|gb|ABU88379.1|	47.31	7	819	196	474	5e-108	241	serine carboxypeptidase SCP-1 [Triatoma brasiliensis]
Locus_3_Transcript_3/5_Confidence_0.462_Length_1361	gi|156619399|gb|ABU88379.1|	66.23	827	1279	43	193	5e-108	178	serine carboxypeptidase SCP-1 [Triatoma brasiliensis]
Locus_3_Transcript_3/5_Confidence_0.462_Length_1361	gi|156619401|gb|ABU88380.1|	47.67	7	819	196	474	5e-107	239	serine carboxypeptidase SCP-2 [Triatoma brasiliensis]
Locus_3_Transcript_4/5_Confidence_0.308_Length_1346	gi|149689086|gb|ABR27877.1|	76.74	811	1326	1	172	3e-64	251	ferritin [Triatoma infestans]
Locus_3_Transcript_4/5_Confidence_0.308_Length_1346	gi|71841605|gb|AAZ43093.1|	51.01	65	772	228	474	5e-63	247	serine carboxypeptidase 1 [Triatoma infestans]
Locus_3_Transcript_4/5_Confidence_0.308_Length_1346	gi|156619401|gb|ABU88380.1|	49.39	65	772	228	474	3e-62	244	serine carboxypeptidase SCP-2 [Triatoma brasiliensis]
Locus_3_Transcript_4/5_Confidence_0.308_Length_1346	gi|156619399|gb|ABU88379.1|	48.58	65	772	228	474	1e-60	239	serine carboxypeptidase SCP-1 [Triatoma brasiliensis]
Locus_3_Transcript_4/5_Confidence_0.308_Length_1346	gi|156619403|gb|ABU88381.1|	49.16	92	772	221	458	3e-59	234	serine carboxypeptidase SCP-2b, partial [Triatoma brasiliensis]
Locus_3_Transcript_5/5_Confidence_0.615_Length_1410	gi|71841605|gb|AAZ43093.1|	54.12	65	868	196	474	5e-128	303	serine carboxypeptidase 1 [Triatoma infestans]
Locus_3_Transcript_5/5_Confidence_0.615_Length_1410	gi|71841605|gb|AAZ43093.1|	67.55	876	1328	43	193	5e-128	182	serine carboxypeptidase 1 [Triatoma infestans]
Locus_3_Transcript_5/5_Confidence_0.615_Length_1410	gi|156619401|gb|ABU88380.1|	51.61	65	868	196	474	1e-123	295	serine carboxypeptidase SCP-2 [Triatoma brasiliensis]
Locus_3_Transcript_5/5_Confidence_0.615_Length_1410	gi|156619401|gb|ABU88380.1|	66.23	876	1328	43	193	1e-123	176	serine carboxypeptidase SCP-2 [Triatoma brasiliensis]
Locus_3_Transcript_5/5_Confidence_0.615_Length_1410	gi|156619399|gb|ABU88379.1|	51.61	65	868	196	474	3e-123	291	serine carboxypeptidase SCP-1 [Triatoma brasiliensis]
Locus_4_Transcript_1/1_Confidence_1.000_Length_616	gi|90820024|gb|ABD98769.1|	90.74	122	445	1	108	8e-52	207	cytochrome c-like protein [Graphocephala atropunctata]
Locus_4_Transcript_1/1_Confidence_1.000_Length_616	gi|383851538|ref|XP_003701289.1|	87.04	122	445	1	108	4e-51	205	PREDICTED: cytochrome c-like [Megachile rotundata]
Locus_4_Transcript_1/1_Confidence_1.000_Length_616	gi|340712193|ref|XP_003394648.1|	85.19	122	445	1	108	2e-50	203	PREDICTED: cytochrome c-like isoform 1 [Bombus terrestris]<>PREDICTED: cytochrome c-like isoform 2 [Bombus terrestris]<>PREDICTED: cytochrome c-like [Bombus impatiens]
Locus_4_Transcript_1/1_Confidence_1.000_Length_616	gi|91088371|ref|XP_967227.1|	87.04	122	445	1	108	3e-50	202	PREDICTED: similar to Cytochrome c proximal CG17903-PA isoform 1 [Tribolium castaneum]<>PREDICTED: similar to Cytochrome c proximal CG17903-PA isoform 2 [Tribolium castaneum]<>hypothetical protein TcasGA2_TC005841 [Tribolium castaneum]
Locus_4_Transcript_1/1_Confidence_1.000_Length_616	gi|295842193|ref|NP_001170961.1|	83.33	122	445	1	108	2e-49	200	cytochrome c [Apis mellifera]<>RecName: Full=Cytochrome c<>mitochondrial cytochrome C [Apis mellifera ligustica]
Locus_5_Transcript_1/4_Confidence_0.462_Length_2087	gi|350419534|ref|XP_003492217.1|	56.86	1	273	2190	2290	5e-18	98.6	PREDICTED: hypothetical protein LOC100740063 [Bombus impatiens]
Locus_5_Transcript_1/4_Confidence_0.462_Length_2087	gi|350419534|ref|XP_003492217.1|	64.38	784	999	2540	2610	3e-15	89.4	PREDICTED: hypothetical protein LOC100740063 [Bombus impatiens]
Locus_5_Transcript_1/4_Confidence_0.462_Length_2087	gi|328790111|ref|XP_393472.4|	57.43	1	273	2203	2303	1e-17	97.4	PREDICTED: hypothetical protein LOC409983 [Apis mellifera]
Locus_5_Transcript_1/4_Confidence_0.462_Length_2087	gi|328790111|ref|XP_393472.4|	64.38	784	999	2585	2655	5e-15	88.6	PREDICTED: hypothetical protein LOC409983 [Apis mellifera]
Locus_5_Transcript_1/4_Confidence_0.462_Length_2087	gi|270002082|gb|EEZ98529.1|	58.43	1	252	2010	2098	3e-16	92.8	hypothetical protein TcasGA2_TC001033 [Tribolium castaneum]
Locus_5_Transcript_2/4_Confidence_0.462_Length_2084	gi|350419534|ref|XP_003492217.1|	56.86	1	273	2190	2290	5e-18	98.6	PREDICTED: hypothetical protein LOC100740063 [Bombus impatiens]
Locus_5_Transcript_2/4_Confidence_0.462_Length_2084	gi|350419534|ref|XP_003492217.1|	64.38	784	999	2540	2610	3e-15	89.4	PREDICTED: hypothetical protein LOC100740063 [Bombus impatiens]
Locus_5_Transcript_2/4_Confidence_0.462_Length_2084	gi|328790111|ref|XP_393472.4|	57.43	1	273	2203	2303	1e-17	97.4	PREDICTED: hypothetical protein LOC409983 [Apis mellifera]
Locus_5_Transcript_2/4_Confidence_0.462_Length_2084	gi|328790111|ref|XP_393472.4|	64.38	784	999	2585	2655	5e-15	88.6	PREDICTED: hypothetical protein LOC409983 [Apis mellifera]
Locus_5_Transcript_2/4_Confidence_0.462_Length_2084	gi|270002082|gb|EEZ98529.1|	58.43	1	252	2010	2098	3e-16	92.8	hypothetical protein TcasGA2_TC001033 [Tribolium castaneum]
Locus_5_Transcript_3/4_Confidence_0.538_Length_2183	gi|350419534|ref|XP_003492217.1|	56.86	1	273	2190	2290	5e-18	98.6	PREDICTED: hypothetical protein LOC100740063 [Bombus impatiens]
Locus_5_Transcript_3/4_Confidence_0.538_Length_2183	gi|350419534|ref|XP_003492217.1|	64.38	784	999	2540	2610	3e-15	89.4	PREDICTED: hypothetical protein LOC100740063 [Bombus impatiens]
Locus_5_Transcript_3/4_Confidence_0.538_Length_2183	gi|328790111|ref|XP_393472.4|	57.43	1	273	2203	2303	1e-17	97.4	PREDICTED: hypothetical protein LOC409983 [Apis mellifera]
Locus_5_Transcript_3/4_Confidence_0.538_Length_2183	gi|328790111|ref|XP_393472.4|	64.38	784	999	2585	2655	5e-15	88.6	PREDICTED: hypothetical protein LOC409983 [Apis mellifera]
Locus_5_Transcript_3/4_Confidence_0.538_Length_2183	gi|270002082|gb|EEZ98529.1|	58.43	1	252	2010	2098	3e-16	92.8	hypothetical protein TcasGA2_TC001033 [Tribolium castaneum]
Locus_5_Transcript_4/4_Confidence_0.615_Length_2184	gi|350419534|ref|XP_003492217.1|	56.86	1	273	2190	2290	5e-18	98.6	PREDICTED: hypothetical protein LOC100740063 [Bombus impatiens]
Locus_5_Transcript_4/4_Confidence_0.615_Length_2184	gi|350419534|ref|XP_003492217.1|	64.38	784	999	2540	2610	3e-15	89.4	PREDICTED: hypothetical protein LOC100740063 [Bombus impatiens]
Locus_5_Transcript_4/4_Confidence_0.615_Length_2184	gi|328790111|ref|XP_393472.4|	57.43	1	273	2203	2303	1e-17	97.4	PREDICTED: hypothetical protein LOC409983 [Apis mellifera]
Locus_5_Transcript_4/4_Confidence_0.615_Length_2184	gi|328790111|ref|XP_393472.4|	64.38	784	999	2585	2655	5e-15	88.6	PREDICTED: hypothetical protein LOC409983 [Apis mellifera]
Locus_5_Transcript_4/4_Confidence_0.615_Length_2184	gi|270002082|gb|EEZ98529.1|	58.43	1	252	2010	2098	3e-16	92.8	hypothetical protein TcasGA2_TC001033 [Tribolium castaneum]
Locus_8_Transcript_1/40_Confidence_1.000_Length_503	gi|328787983|ref|XP_003251036.1|	50.72	75	440	1	134	2e-18	96.3	PREDICTED: transcription factor AP-1 [Apis mellifera]<>PREDICTED: transcription factor AP-1-like [Apis florea]
Locus_8_Transcript_1/40_Confidence_1.000_Length_503	gi|383848745|ref|XP_003700008.1|	51.43	75	440	1	135	3e-18	95.9	PREDICTED: transcription factor AP-1-like [Megachile rotundata]
Locus_8_Transcript_1/40_Confidence_1.000_Length_503	gi|307193823|gb|EFN76477.1|	53.08	102	440	7	135	6e-18	94.7	Transcription factor AP-1 [Harpegnathos saltator]
Locus_8_Transcript_1/40_Confidence_1.000_Length_503	gi|401063651|gb|AFP89967.1|	54.95	102	434	1	106	1e-17	94	c-Jun [Aplysia californica]
Locus_8_Transcript_1/40_Confidence_1.000_Length_503	gi|389611257|dbj|BAM19240.1|	46.98	75	500	1	138	1e-17	93.6	jun-related antigen [Papilio polytes]
Locus_8_Transcript_4/40_Confidence_1.000_Length_400	gi|322785792|gb|EFZ12412.1|	42.48	79	399	27	137	3e-13	79	hypothetical protein SINV_08715 [Solenopsis invicta]
Locus_8_Transcript_4/40_Confidence_1.000_Length_400	gi|350422413|ref|XP_003493157.1|	43.75	79	399	600	708	7e-13	77.8	PREDICTED: hypothetical protein LOC100744466 [Bombus impatiens]
Locus_8_Transcript_4/40_Confidence_1.000_Length_400	gi|340716869|ref|XP_003396914.1|	43.75	79	399	600	708	7e-13	77.8	PREDICTED: hypothetical protein LOC100648054 [Bombus terrestris]
Locus_8_Transcript_4/40_Confidence_1.000_Length_400	gi|332016541|gb|EGI57422.1|	41.59	79	399	503	613	2e-12	76.3	Serine/threonine-protein kinase PRP4-like protein [Acromyrmex echinatior]
Locus_8_Transcript_4/40_Confidence_1.000_Length_400	gi|307204652|gb|EFN83274.1|	42.48	79	399	565	675	2e-12	76.3	Serine/threonine-protein kinase PRP4-like protein [Harpegnathos saltator]
Locus_8_Transcript_6/40_Confidence_1.000_Length_555	gi|91084835|ref|XP_966560.1|	53.03	171	554	133	264	5e-24	115	PREDICTED: similar to C29H12.2 [Tribolium castaneum]<>hypothetical protein TcasGA2_TC015114 [Tribolium castaneum]
Locus_8_Transcript_6/40_Confidence_1.000_Length_555	gi|260831678|ref|XP_002610785.1|	54.26	171	548	1237	1365	9e-24	114	hypothetical protein BRAFLDRAFT_126318 [Branchiostoma floridae]<>hypothetical protein BRAFLDRAFT_126318 [Branchiostoma floridae]
Locus_8_Transcript_6/40_Confidence_1.000_Length_555	gi|229577410|ref|NP_001153370.1|	51.56	171	548	135	262	3e-23	112	transport and golgi organization 9 [Nasonia vitripennis]<>transport and golgi organization 9 [Nasonia vitripennis]
Locus_8_Transcript_6/40_Confidence_1.000_Length_555	gi|198428960|ref|XP_002125919.1|	57.03	171	551	132	259	3e-23	112	PREDICTED: similar to MGC139367 protein [Ciona intestinalis]
Locus_8_Transcript_6/40_Confidence_1.000_Length_555	gi|357605417|gb|EHJ64605.1|	50.38	171	554	129	259	4e-23	112	hypothetical protein KGM_21590 [Danaus plexippus]
Locus_8_Transcript_8/40_Confidence_1.000_Length_444	gi|340709092|ref|XP_003393148.1|	53.85	133	444	16643	16746	2e-27	126	PREDICTED: hypothetical protein LOC100648310 [Bombus terrestris]
Locus_8_Transcript_8/40_Confidence_1.000_Length_444	gi|307206052|gb|EFN84145.1|	54.81	133	444	4857	4960	2e-27	125	Nesprin-1 [Harpegnathos saltator]
Locus_8_Transcript_8/40_Confidence_1.000_Length_444	gi|383859152|ref|XP_003705060.1|	53.85	133	444	11986	12089	4e-27	125	PREDICTED: nesprin-1-like [Megachile rotundata]
Locus_8_Transcript_8/40_Confidence_1.000_Length_444	gi|328792223|ref|XP_623719.3|	53.85	133	444	7881	7984	5e-27	124	PREDICTED: hypothetical protein LOC551319 [Apis mellifera]
Locus_8_Transcript_8/40_Confidence_1.000_Length_444	gi|380027106|ref|XP_003697273.1|	52.88	133	444	1171	1274	1e-26	123	PREDICTED: nesprin-1-like [Apis florea]
Locus_8_Transcript_9/40_Confidence_1.000_Length_893	gi|270014225|gb|EFA10673.1|	45.33	2	850	14845	15139	2e-59	234	muscle-specific protein 300 [Tribolium castaneum]
Locus_8_Transcript_9/40_Confidence_1.000_Length_893	gi|189240992|ref|XP_001809722.1|	45.33	2	850	11485	11779	2e-59	234	PREDICTED: similar to Muscle-specific protein 300 CG33715-PD [Tribolium castaneum]
Locus_8_Transcript_9/40_Confidence_1.000_Length_893	gi|340709092|ref|XP_003393148.1|	44.59	2	853	16360	16647	1e-54	218	PREDICTED: hypothetical protein LOC100648310 [Bombus terrestris]
Locus_8_Transcript_9/40_Confidence_1.000_Length_893	gi|383859152|ref|XP_003705060.1|	42.09	2	853	11703	11990	4e-54	216	PREDICTED: nesprin-1-like [Megachile rotundata]
Locus_8_Transcript_9/40_Confidence_1.000_Length_893	gi|307175147|gb|EFN65249.1|	43.92	2	853	7963	8250	1e-53	215	Nesprin-2 [Camponotus floridanus]
Locus_8_Transcript_11/40_Confidence_1.000_Length_440	gi|270014225|gb|EFA10673.1|	35.07	35	436	14576	14709	4e-20	102	muscle-specific protein 300 [Tribolium castaneum]
Locus_8_Transcript_11/40_Confidence_1.000_Length_440	gi|189240992|ref|XP_001809722.1|	35.07	35	436	11216	11349	4e-20	102	PREDICTED: similar to Muscle-specific protein 300 CG33715-PD [Tribolium castaneum]
Locus_8_Transcript_11/40_Confidence_1.000_Length_440	gi|195034074|ref|XP_001988821.1|	32.84	35	436	3138	3271	3e-17	92.4	GH10368 [Drosophila grimshawi]<>GH10368 [Drosophila grimshawi]
Locus_8_Transcript_11/40_Confidence_1.000_Length_440	gi|194856562|ref|XP_001968777.1|	30.34	2	436	3145	3289	3e-17	92.4	GG25057 [Drosophila erecta]<>GG25057 [Drosophila erecta]
Locus_8_Transcript_11/40_Confidence_1.000_Length_440	gi|28416396|gb|AAO42670.1|	31.03	2	436	725	869	4e-17	92	AT10293p, partial [Drosophila melanogaster]
Locus_8_Transcript_12/40_Confidence_1.000_Length_587	gi|357621156|gb|EHJ73088.1|	31.94	6	518	6859	7049	6e-21	105	muscle-specific protein 300 [Danaus plexippus]
Locus_8_Transcript_12/40_Confidence_1.000_Length_587	gi|389614501|dbj|BAM20298.1|	26.11	6	560	2	204	1e-18	97.4	muscle specific protein 300, partial [Papilio xuthus]
Locus_8_Transcript_12/40_Confidence_1.000_Length_587	gi|270014225|gb|EFA10673.1|	26	9	551	14378	14577	4e-18	95.9	muscle-specific protein 300 [Tribolium castaneum]
Locus_8_Transcript_12/40_Confidence_1.000_Length_587	gi|189240992|ref|XP_001809722.1|	26	9	551	11018	11217	4e-18	95.9	PREDICTED: similar to Muscle-specific protein 300 CG33715-PD [Tribolium castaneum]
Locus_8_Transcript_12/40_Confidence_1.000_Length_587	gi|307206052|gb|EFN84145.1|	25.89	9	557	4097	4293	3e-16	89.7	Nesprin-1 [Harpegnathos saltator]
Locus_8_Transcript_13/40_Confidence_1.000_Length_426	gi|270014225|gb|EFA10673.1|	43.24	3	425	14160	14307	3e-31	139	muscle-specific protein 300 [Tribolium castaneum]
Locus_8_Transcript_13/40_Confidence_1.000_Length_426	gi|189240992|ref|XP_001809722.1|	43.24	3	425	10800	10947	3e-31	139	PREDICTED: similar to Muscle-specific protein 300 CG33715-PD [Tribolium castaneum]
Locus_8_Transcript_13/40_Confidence_1.000_Length_426	gi|383859152|ref|XP_003705060.1|	43.36	3	425	11028	11170	3e-27	125	PREDICTED: nesprin-1-like [Megachile rotundata]
Locus_8_Transcript_13/40_Confidence_1.000_Length_426	gi|340709092|ref|XP_003393148.1|	39.86	3	425	15685	15827	2e-25	119	PREDICTED: hypothetical protein LOC100648310 [Bombus terrestris]
Locus_8_Transcript_13/40_Confidence_1.000_Length_426	gi|195034074|ref|XP_001988821.1|	38.3	3	425	2729	2867	2e-25	119	GH10368 [Drosophila grimshawi]<>GH10368 [Drosophila grimshawi]
Locus_8_Transcript_14/40_Confidence_1.000_Length_415	gi|383859152|ref|XP_003705060.1|	45.22	5	331	10917	11031	4e-21	105	PREDICTED: nesprin-1-like [Megachile rotundata]
Locus_8_Transcript_14/40_Confidence_1.000_Length_415	gi|332027402|gb|EGI67485.1|	38.46	5	337	10226	10342	7e-19	97.8	Nesprin-1 [Acromyrmex echinatior]
Locus_8_Transcript_14/40_Confidence_1.000_Length_415	gi|328792223|ref|XP_623719.3|	41.03	5	337	6800	6916	7e-19	97.8	PREDICTED: hypothetical protein LOC551319 [Apis mellifera]
Locus_8_Transcript_14/40_Confidence_1.000_Length_415	gi|380027106|ref|XP_003697273.1|	40.68	5	337	89	206	9e-19	97.4	PREDICTED: nesprin-1-like [Apis florea]
Locus_8_Transcript_14/40_Confidence_1.000_Length_415	gi|322802859|gb|EFZ23051.1|	37.61	5	337	5842	5958	1e-18	96.7	hypothetical protein SINV_80610 [Solenopsis invicta]
Locus_8_Transcript_16/40_Confidence_1.000_Length_503	gi|328787983|ref|XP_003251036.1|	50.72	64	429	1	134	2e-18	96.3	PREDICTED: transcription factor AP-1 [Apis mellifera]<>PREDICTED: transcription factor AP-1-like [Apis florea]
Locus_8_Transcript_16/40_Confidence_1.000_Length_503	gi|383848745|ref|XP_003700008.1|	51.43	64	429	1	135	3e-18	95.9	PREDICTED: transcription factor AP-1-like [Megachile rotundata]
Locus_8_Transcript_16/40_Confidence_1.000_Length_503	gi|307193823|gb|EFN76477.1|	53.08	64	402	7	135	6e-18	94.7	Transcription factor AP-1 [Harpegnathos saltator]
Locus_8_Transcript_16/40_Confidence_1.000_Length_503	gi|401063651|gb|AFP89967.1|	54.95	70	402	1	106	1e-17	94	c-Jun [Aplysia californica]
Locus_8_Transcript_16/40_Confidence_1.000_Length_503	gi|389611257|dbj|BAM19240.1|	46.98	4	429	1	138	1e-17	93.6	jun-related antigen [Papilio polytes]
Locus_8_Transcript_17/40_Confidence_1.000_Length_450	gi|242011216|ref|XP_002426351.1|	53	1	276	1742	1837	3e-15	85.5	conserved hypothetical protein [Pediculus humanus corporis]<>conserved hypothetical protein [Pediculus humanus corporis]
Locus_8_Transcript_17/40_Confidence_1.000_Length_450	gi|328724512|ref|XP_001948282.2|	38.01	1	450	1228	1389	1e-14	84	PREDICTED: hypothetical protein LOC100164870 [Acyrthosiphon pisum]
Locus_8_Transcript_17/40_Confidence_1.000_Length_450	gi|307172263|gb|EFN63768.1|	35.19	13	441	1294	1451	4e-12	75.5	Chromodomain-helicase-DNA-binding protein 7 [Camponotus floridanus]
Locus_8_Transcript_17/40_Confidence_1.000_Length_450	gi|332022432|gb|EGI62740.1|	34.34	1	441	1360	1525	8e-12	74.3	Chromodomain-helicase-DNA-binding protein 7 [Acromyrmex echinatior]
Locus_8_Transcript_17/40_Confidence_1.000_Length_450	gi|307197292|gb|EFN78584.1|	38.73	61	441	1371	1512	1e-11	73.6	Chromodomain-helicase-DNA-binding protein 7 [Harpegnathos saltator]
Locus_8_Transcript_20/40_Confidence_1.000_Length_400	gi|322785792|gb|EFZ12412.1|	42.48	2	322	27	137	3e-13	79	hypothetical protein SINV_08715 [Solenopsis invicta]
Locus_8_Transcript_20/40_Confidence_1.000_Length_400	gi|350422413|ref|XP_003493157.1|	43.75	2	322	600	708	7e-13	77.8	PREDICTED: hypothetical protein LOC100744466 [Bombus impatiens]
Locus_8_Transcript_20/40_Confidence_1.000_Length_400	gi|340716869|ref|XP_003396914.1|	43.75	2	322	600	708	7e-13	77.8	PREDICTED: hypothetical protein LOC100648054 [Bombus terrestris]
Locus_8_Transcript_20/40_Confidence_1.000_Length_400	gi|332016541|gb|EGI57422.1|	41.59	2	322	503	613	2e-12	76.3	Serine/threonine-protein kinase PRP4-like protein [Acromyrmex echinatior]
Locus_8_Transcript_20/40_Confidence_1.000_Length_400	gi|307204652|gb|EFN83274.1|	42.48	2	322	565	675	2e-12	76.3	Serine/threonine-protein kinase PRP4-like protein [Harpegnathos saltator]
Locus_8_Transcript_22/40_Confidence_1.000_Length_450	gi|242011216|ref|XP_002426351.1|	53	175	450	1742	1837	3e-15	85.5	conserved hypothetical protein [Pediculus humanus corporis]<>conserved hypothetical protein [Pediculus humanus corporis]
Locus_8_Transcript_22/40_Confidence_1.000_Length_450	gi|328724512|ref|XP_001948282.2|	38.01	1	450	1228	1389	1e-14	84	PREDICTED: hypothetical protein LOC100164870 [Acyrthosiphon pisum]
Locus_8_Transcript_22/40_Confidence_1.000_Length_450	gi|307172263|gb|EFN63768.1|	35.19	10	438	1294	1451	4e-12	75.5	Chromodomain-helicase-DNA-binding protein 7 [Camponotus floridanus]
Locus_8_Transcript_22/40_Confidence_1.000_Length_450	gi|332022432|gb|EGI62740.1|	34.34	10	450	1360	1525	8e-12	74.3	Chromodomain-helicase-DNA-binding protein 7 [Acromyrmex echinatior]
Locus_8_Transcript_22/40_Confidence_1.000_Length_450	gi|307197292|gb|EFN78584.1|	38.73	10	390	1371	1512	1e-11	73.6	Chromodomain-helicase-DNA-binding protein 7 [Harpegnathos saltator]
Locus_8_Transcript_23/40_Confidence_1.000_Length_555	gi|91084835|ref|XP_966560.1|	53.03	2	385	133	264	5e-24	115	PREDICTED: similar to C29H12.2 [Tribolium castaneum]<>hypothetical protein TcasGA2_TC015114 [Tribolium castaneum]
Locus_8_Transcript_23/40_Confidence_1.000_Length_555	gi|260831678|ref|XP_002610785.1|	54.26	8	385	1237	1365	9e-24	114	hypothetical protein BRAFLDRAFT_126318 [Branchiostoma floridae]<>hypothetical protein BRAFLDRAFT_126318 [Branchiostoma floridae]
Locus_8_Transcript_23/40_Confidence_1.000_Length_555	gi|229577410|ref|NP_001153370.1|	51.56	8	385	135	262	3e-23	112	transport and golgi organization 9 [Nasonia vitripennis]<>transport and golgi organization 9 [Nasonia vitripennis]
Locus_8_Transcript_23/40_Confidence_1.000_Length_555	gi|198428960|ref|XP_002125919.1|	57.03	5	385	132	259	3e-23	112	PREDICTED: similar to MGC139367 protein [Ciona intestinalis]
Locus_8_Transcript_23/40_Confidence_1.000_Length_555	gi|357605417|gb|EHJ64605.1|	50.38	2	385	129	259	4e-23	112	hypothetical protein KGM_21590 [Danaus plexippus]
Locus_8_Transcript_26/40_Confidence_1.000_Length_444	gi|340709092|ref|XP_003393148.1|	53.85	1	312	16643	16746	2e-27	126	PREDICTED: hypothetical protein LOC100648310 [Bombus terrestris]
Locus_8_Transcript_26/40_Confidence_1.000_Length_444	gi|307206052|gb|EFN84145.1|	54.81	1	312	4857	4960	2e-27	125	Nesprin-1 [Harpegnathos saltator]
Locus_8_Transcript_26/40_Confidence_1.000_Length_444	gi|383859152|ref|XP_003705060.1|	53.85	1	312	11986	12089	4e-27	125	PREDICTED: nesprin-1-like [Megachile rotundata]
Locus_8_Transcript_26/40_Confidence_1.000_Length_444	gi|328792223|ref|XP_623719.3|	53.85	1	312	7881	7984	5e-27	124	PREDICTED: hypothetical protein LOC551319 [Apis mellifera]
Locus_8_Transcript_26/40_Confidence_1.000_Length_444	gi|380027106|ref|XP_003697273.1|	52.88	1	312	1171	1274	1e-26	123	PREDICTED: nesprin-1-like [Apis florea]
Locus_8_Transcript_27/40_Confidence_1.000_Length_893	gi|270014225|gb|EFA10673.1|	45.33	44	892	14845	15139	2e-59	234	muscle-specific protein 300 [Tribolium castaneum]
Locus_8_Transcript_27/40_Confidence_1.000_Length_893	gi|189240992|ref|XP_001809722.1|	45.33	44	892	11485	11779	2e-59	234	PREDICTED: similar to Muscle-specific protein 300 CG33715-PD [Tribolium castaneum]
Locus_8_Transcript_27/40_Confidence_1.000_Length_893	gi|340709092|ref|XP_003393148.1|	44.59	41	892	16360	16647	1e-54	218	PREDICTED: hypothetical protein LOC100648310 [Bombus terrestris]
Locus_8_Transcript_27/40_Confidence_1.000_Length_893	gi|383859152|ref|XP_003705060.1|	42.09	41	892	11703	11990	4e-54	216	PREDICTED: nesprin-1-like [Megachile rotundata]
Locus_8_Transcript_27/40_Confidence_1.000_Length_893	gi|307175147|gb|EFN65249.1|	43.92	41	892	7963	8250	1e-53	215	Nesprin-2 [Camponotus floridanus]
Locus_8_Transcript_29/40_Confidence_1.000_Length_440	gi|270014225|gb|EFA10673.1|	35.07	5	406	14576	14709	4e-20	102	muscle-specific protein 300 [Tribolium castaneum]
Locus_8_Transcript_29/40_Confidence_1.000_Length_440	gi|189240992|ref|XP_001809722.1|	35.07	5	406	11216	11349	4e-20	102	PREDICTED: similar to Muscle-specific protein 300 CG33715-PD [Tribolium castaneum]
Locus_8_Transcript_29/40_Confidence_1.000_Length_440	gi|195034074|ref|XP_001988821.1|	32.84	5	406	3138	3271	3e-17	92.4	GH10368 [Drosophila grimshawi]<>GH10368 [Drosophila grimshawi]
Locus_8_Transcript_29/40_Confidence_1.000_Length_440	gi|194856562|ref|XP_001968777.1|	30.34	5	439	3145	3289	3e-17	92.4	GG25057 [Drosophila erecta]<>GG25057 [Drosophila erecta]
Locus_8_Transcript_29/40_Confidence_1.000_Length_440	gi|28416396|gb|AAO42670.1|	31.03	5	439	725	869	4e-17	92	AT10293p, partial [Drosophila melanogaster]
Locus_8_Transcript_30/40_Confidence_1.000_Length_587	gi|357621156|gb|EHJ73088.1|	31.94	70	582	6859	7049	6e-21	105	muscle-specific protein 300 [Danaus plexippus]
Locus_8_Transcript_30/40_Confidence_1.000_Length_587	gi|389614501|dbj|BAM20298.1|	26.11	28	582	2	204	1e-18	97.4	muscle specific protein 300, partial [Papilio xuthus]
Locus_8_Transcript_30/40_Confidence_1.000_Length_587	gi|270014225|gb|EFA10673.1|	26	37	579	14378	14577	4e-18	95.9	muscle-specific protein 300 [Tribolium castaneum]
Locus_8_Transcript_30/40_Confidence_1.000_Length_587	gi|189240992|ref|XP_001809722.1|	26	37	579	11018	11217	4e-18	95.9	PREDICTED: similar to Muscle-specific protein 300 CG33715-PD [Tribolium castaneum]
Locus_8_Transcript_30/40_Confidence_1.000_Length_587	gi|307206052|gb|EFN84145.1|	25.89	31	579	4097	4293	3e-16	89.7	Nesprin-1 [Harpegnathos saltator]
Locus_8_Transcript_31/40_Confidence_1.000_Length_426	gi|270014225|gb|EFA10673.1|	43.24	2	424	14160	14307	3e-31	139	muscle-specific protein 300 [Tribolium castaneum]
Locus_8_Transcript_31/40_Confidence_1.000_Length_426	gi|189240992|ref|XP_001809722.1|	43.24	2	424	10800	10947	3e-31	139	PREDICTED: similar to Muscle-specific protein 300 CG33715-PD [Tribolium castaneum]
Locus_8_Transcript_31/40_Confidence_1.000_Length_426	gi|383859152|ref|XP_003705060.1|	43.36	2	424	11028	11170	3e-27	125	PREDICTED: nesprin-1-like [Megachile rotundata]
Locus_8_Transcript_31/40_Confidence_1.000_Length_426	gi|340709092|ref|XP_003393148.1|	39.86	2	424	15685	15827	2e-25	119	PREDICTED: hypothetical protein LOC100648310 [Bombus terrestris]
Locus_8_Transcript_31/40_Confidence_1.000_Length_426	gi|195034074|ref|XP_001988821.1|	38.3	2	424	2729	2867	2e-25	119	GH10368 [Drosophila grimshawi]<>GH10368 [Drosophila grimshawi]
Locus_8_Transcript_32/40_Confidence_1.000_Length_415	gi|383859152|ref|XP_003705060.1|	45.22	85	411	10917	11031	4e-21	105	PREDICTED: nesprin-1-like [Megachile rotundata]
Locus_8_Transcript_32/40_Confidence_1.000_Length_415	gi|332027402|gb|EGI67485.1|	38.46	79	411	10226	10342	7e-19	97.8	Nesprin-1 [Acromyrmex echinatior]
Locus_8_Transcript_32/40_Confidence_1.000_Length_415	gi|328792223|ref|XP_623719.3|	41.03	79	411	6800	6916	7e-19	97.8	PREDICTED: hypothetical protein LOC551319 [Apis mellifera]
Locus_8_Transcript_32/40_Confidence_1.000_Length_415	gi|380027106|ref|XP_003697273.1|	40.68	79	411	89	206	9e-19	97.4	PREDICTED: nesprin-1-like [Apis florea]
Locus_8_Transcript_32/40_Confidence_1.000_Length_415	gi|322802859|gb|EFZ23051.1|	37.61	79	411	5842	5958	1e-18	96.7	hypothetical protein SINV_80610 [Solenopsis invicta]
Locus_8_Transcript_33/40_Confidence_0.072_Length_2718	gi|91082781|ref|XP_966810.1|	42.2	1491	2135	32	249	2e-35	156	PREDICTED: similar to CG14661 CG14661-PA [Tribolium castaneum]<>hypothetical protein TcasGA2_TC014248 [Tribolium castaneum]
Locus_8_Transcript_33/40_Confidence_0.072_Length_2718	gi|389609339|dbj|BAM18281.1|	37.04	1491	2129	26	241	3e-30	139	takeout/JHBP like protein [Papilio xuthus]
Locus_8_Transcript_33/40_Confidence_0.072_Length_2718	gi|350399059|ref|XP_003485403.1|	37.38	1491	2129	31	244	3e-30	139	PREDICTED: circadian clock-controlled protein-like [Bombus impatiens]
Locus_8_Transcript_33/40_Confidence_0.072_Length_2718	gi|340719181|ref|XP_003398035.1|	36.92	1491	2129	31	244	3e-30	139	PREDICTED: circadian clock-controlled protein-like [Bombus terrestris]
Locus_8_Transcript_33/40_Confidence_0.072_Length_2718	gi|242022233|ref|XP_002431545.1|	38.99	1491	2129	33	250	8e-30	138	high affinity nuclear juvenile hormone binding protein, putative [Pediculus humanus corporis]<>high affinity nuclear juvenile hormone binding protein, putative [Pediculus humanus corporis]
Locus_8_Transcript_34/40_Confidence_0.044_Length_2192	gi|91082781|ref|XP_966810.1|	42.94	1491	1991	32	201	2e-24	120	PREDICTED: similar to CG14661 CG14661-PA [Tribolium castaneum]<>hypothetical protein TcasGA2_TC014248 [Tribolium castaneum]
Locus_8_Transcript_34/40_Confidence_0.044_Length_2192	gi|332376186|gb|AEE63233.1|	37.87	1491	1997	35	203	1e-21	110	unknown [Dendroctonus ponderosae]
Locus_8_Transcript_34/40_Confidence_0.044_Length_2192	gi|340719181|ref|XP_003398035.1|	37.21	1491	2003	31	202	4e-21	108	PREDICTED: circadian clock-controlled protein-like [Bombus terrestris]
Locus_8_Transcript_34/40_Confidence_0.044_Length_2192	gi|242022233|ref|XP_002431545.1|	39.66	1491	2012	33	211	7e-21	108	high affinity nuclear juvenile hormone binding protein, putative [Pediculus humanus corporis]<>high affinity nuclear juvenile hormone binding protein, putative [Pediculus humanus corporis]
Locus_8_Transcript_34/40_Confidence_0.044_Length_2192	gi|380012634|ref|XP_003690384.1|	40.46	1491	2003	32	203	9e-21	107	PREDICTED: circadian clock-controlled protein-like [Apis florea]
Locus_8_Transcript_37/40_Confidence_0.044_Length_2335	gi|91082781|ref|XP_966810.1|	42.2	1491	2135	32	249	2e-35	156	PREDICTED: similar to CG14661 CG14661-PA [Tribolium castaneum]<>hypothetical protein TcasGA2_TC014248 [Tribolium castaneum]
Locus_8_Transcript_37/40_Confidence_0.044_Length_2335	gi|389609339|dbj|BAM18281.1|	37.04	1491	2129	26	241	2e-30	139	takeout/JHBP like protein [Papilio xuthus]
Locus_8_Transcript_37/40_Confidence_0.044_Length_2335	gi|350399059|ref|XP_003485403.1|	37.38	1491	2129	31	244	3e-30	139	PREDICTED: circadian clock-controlled protein-like [Bombus impatiens]
Locus_8_Transcript_37/40_Confidence_0.044_Length_2335	gi|340719181|ref|XP_003398035.1|	36.92	1491	2129	31	244	3e-30	139	PREDICTED: circadian clock-controlled protein-like [Bombus terrestris]
Locus_8_Transcript_37/40_Confidence_0.044_Length_2335	gi|242022233|ref|XP_002431545.1|	38.99	1491	2129	33	250	6e-30	138	high affinity nuclear juvenile hormone binding protein, putative [Pediculus humanus corporis]<>high affinity nuclear juvenile hormone binding protein, putative [Pediculus humanus corporis]
Locus_8_Transcript_39/40_Confidence_0.040_Length_2450	gi|384563046|gb|AFI08277.1|	27.78	987	1256	1293	1381	3e-10	42.4	polyprotein [Sacbrood virus]
Locus_8_Transcript_39/40_Confidence_0.040_Length_2450	gi|384563046|gb|AFI08277.1|	48.39	787	879	1398	1428	3e-10	37	polyprotein [Sacbrood virus]
Locus_8_Transcript_39/40_Confidence_0.040_Length_2450	gi|384563046|gb|AFI08277.1|	34.09	1267	1398	1251	1294	3e-10	32.7	polyprotein [Sacbrood virus]
Locus_8_Transcript_39/40_Confidence_0.040_Length_2450	gi|9632406|ref|NP_049374.1|	27.78	987	1256	1292	1380	3e-10	42.4	polyprotein [Sacbrood virus]<>polyprotein [sacbrood virus]
Locus_8_Transcript_39/40_Confidence_0.040_Length_2450	gi|9632406|ref|NP_049374.1|	48.39	787	879	1397	1427	3e-10	37	polyprotein [Sacbrood virus]<>polyprotein [sacbrood virus]
Locus_8_Transcript_40/40_Confidence_0.068_Length_2359	gi|91082781|ref|XP_966810.1|	42.2	1491	2135	32	249	2e-35	156	PREDICTED: similar to CG14661 CG14661-PA [Tribolium castaneum]<>hypothetical protein TcasGA2_TC014248 [Tribolium castaneum]
Locus_8_Transcript_40/40_Confidence_0.068_Length_2359	gi|389609339|dbj|BAM18281.1|	37.04	1491	2129	26	241	2e-30	139	takeout/JHBP like protein [Papilio xuthus]
Locus_8_Transcript_40/40_Confidence_0.068_Length_2359	gi|350399059|ref|XP_003485403.1|	37.38	1491	2129	31	244	3e-30	139	PREDICTED: circadian clock-controlled protein-like [Bombus impatiens]
Locus_8_Transcript_40/40_Confidence_0.068_Length_2359	gi|340719181|ref|XP_003398035.1|	36.92	1491	2129	31	244	3e-30	139	PREDICTED: circadian clock-controlled protein-like [Bombus terrestris]
Locus_8_Transcript_40/40_Confidence_0.068_Length_2359	gi|242022233|ref|XP_002431545.1|	38.99	1491	2129	33	250	6e-30	138	high affinity nuclear juvenile hormone binding protein, putative [Pediculus humanus corporis]<>high affinity nuclear juvenile hormone binding protein, putative [Pediculus humanus corporis]
Locus_9_Transcript_1/10_Confidence_0.315_Length_1369	gi|380028972|ref|XP_003698157.1|	40.21	59	1174	8	380	4e-60	237	PREDICTED: antitrypsin-like [Apis florea]
Locus_9_Transcript_1/10_Confidence_0.315_Length_1369	gi|25527466|gb|AAN73320.1|	38.72	74	1204	7	390	6e-56	223	serpin 6 [Ctenocephalides felis]
Locus_9_Transcript_1/10_Confidence_0.315_Length_1369	gi|25527811|gb|AAN73325.1|	38.46	74	1204	7	390	2e-55	222	serpin 1 [Ctenocephalides felis]
Locus_9_Transcript_1/10_Confidence_0.315_Length_1369	gi|350406866|ref|XP_003487908.1|	37.72	68	1051	10	341	3e-55	221	PREDICTED: serine protease inhibitor 3/4-like [Bombus impatiens]
Locus_9_Transcript_1/10_Confidence_0.315_Length_1369	gi|25527494|gb|AAN73321.1|	38.06	74	1186	8	384	5e-55	220	serpin 5 [Ctenocephalides felis]
Locus_9_Transcript_2/10_Confidence_0.315_Length_1364	gi|380028972|ref|XP_003698157.1|	40.21	59	1174	8	380	4e-60	237	PREDICTED: antitrypsin-like [Apis florea]
Locus_9_Transcript_2/10_Confidence_0.315_Length_1364	gi|25527466|gb|AAN73320.1|	38.72	74	1204	7	390	6e-56	223	serpin 6 [Ctenocephalides felis]
Locus_9_Transcript_2/10_Confidence_0.315_Length_1364	gi|25527811|gb|AAN73325.1|	38.46	74	1204	7	390	2e-55	222	serpin 1 [Ctenocephalides felis]
Locus_9_Transcript_2/10_Confidence_0.315_Length_1364	gi|350406866|ref|XP_003487908.1|	37.72	68	1051	10	341	3e-55	221	PREDICTED: serine protease inhibitor 3/4-like [Bombus impatiens]
Locus_9_Transcript_2/10_Confidence_0.315_Length_1364	gi|25527494|gb|AAN73321.1|	38.06	74	1186	8	384	5e-55	220	serpin 5 [Ctenocephalides felis]
Locus_9_Transcript_3/10_Confidence_0.241_Length_1151	gi|380028972|ref|XP_003698157.1|	41.19	59	1096	8	354	3e-66	257	PREDICTED: antitrypsin-like [Apis florea]
Locus_9_Transcript_3/10_Confidence_0.241_Length_1151	gi|25527494|gb|AAN73321.1|	38.98	74	1147	8	377	8e-64	249	serpin 5 [Ctenocephalides felis]
Locus_9_Transcript_3/10_Confidence_0.241_Length_1151	gi|25527511|gb|AAN73322.1|	38.98	74	1147	3	372	8e-64	249	serpin 4 [Ctenocephalides felis]
Locus_9_Transcript_3/10_Confidence_0.241_Length_1151	gi|350406866|ref|XP_003487908.1|	38.86	68	1144	10	375	4e-63	247	PREDICTED: serine protease inhibitor 3/4-like [Bombus impatiens]
Locus_9_Transcript_3/10_Confidence_0.241_Length_1151	gi|28138135|gb|AAO26395.1|	38.44	74	1147	16	385	9e-63	246	serpin [Ctenocephalides felis]
Locus_9_Transcript_4/10_Confidence_0.259_Length_1203	gi|380028972|ref|XP_003698157.1|	40.91	59	1162	8	376	5e-70	270	PREDICTED: antitrypsin-like [Apis florea]
Locus_9_Transcript_4/10_Confidence_0.259_Length_1203	gi|25527466|gb|AAN73320.1|	39.02	74	1198	7	389	7e-66	256	serpin 6 [Ctenocephalides felis]
Locus_9_Transcript_4/10_Confidence_0.259_Length_1203	gi|25527811|gb|AAN73325.1|	38.76	74	1198	7	389	1e-65	255	serpin 1 [Ctenocephalides felis]
Locus_9_Transcript_4/10_Confidence_0.259_Length_1203	gi|350406866|ref|XP_003487908.1|	38.46	68	1180	10	381	1e-64	252	PREDICTED: serine protease inhibitor 3/4-like [Bombus impatiens]
Locus_9_Transcript_4/10_Confidence_0.259_Length_1203	gi|340721561|ref|XP_003399187.1|	38.2	68	1180	10	381	3e-64	251	PREDICTED: alaserpin-like [Bombus terrestris]
Locus_9_Transcript_5/10_Confidence_0.352_Length_1408	gi|380028972|ref|XP_003698157.1|	40.21	59	1174	8	380	4e-60	237	PREDICTED: antitrypsin-like [Apis florea]
Locus_9_Transcript_5/10_Confidence_0.352_Length_1408	gi|25527466|gb|AAN73320.1|	38.72	74	1204	7	390	6e-56	223	serpin 6 [Ctenocephalides felis]
Locus_9_Transcript_5/10_Confidence_0.352_Length_1408	gi|25527811|gb|AAN73325.1|	38.46	74	1204	7	390	2e-55	222	serpin 1 [Ctenocephalides felis]
Locus_9_Transcript_5/10_Confidence_0.352_Length_1408	gi|350406866|ref|XP_003487908.1|	37.72	68	1051	10	341	3e-55	221	PREDICTED: serine protease inhibitor 3/4-like [Bombus impatiens]
Locus_9_Transcript_5/10_Confidence_0.352_Length_1408	gi|25527494|gb|AAN73321.1|	38.06	74	1186	8	384	5e-55	220	serpin 5 [Ctenocephalides felis]
Locus_9_Transcript_6/10_Confidence_0.111_Length_975	gi|242017002|ref|XP_002428983.1|	47.1	431	805	1201	1326	6e-27	126	ATP-dependent RNA helicase, putative [Pediculus humanus corporis]<>ATP-dependent RNA helicase, putative [Pediculus humanus corporis]
Locus_9_Transcript_6/10_Confidence_0.111_Length_975	gi|241628392|ref|XP_002409971.1|	51.72	461	808	1213	1327	3e-25	120	ATP-dependent RNA helicase, putative [Ixodes scapularis]<>ATP-dependent RNA helicase, putative [Ixodes scapularis]
Locus_9_Transcript_6/10_Confidence_0.111_Length_975	gi|260829479|ref|XP_002609689.1|	47.69	461	850	1625	1745	1e-23	115	hypothetical protein BRAFLDRAFT_123593 [Branchiostoma floridae]<>hypothetical protein BRAFLDRAFT_123593 [Branchiostoma floridae]
Locus_9_Transcript_6/10_Confidence_0.111_Length_975	gi|156382101|ref|XP_001632393.1|	48.25	461	802	1293	1403	2e-23	114	predicted protein [Nematostella vectensis]<>predicted protein [Nematostella vectensis]
Locus_9_Transcript_6/10_Confidence_0.111_Length_975	gi|118104219|ref|XP_413970.2|	38.67	353	802	1288	1426	6e-22	110	PREDICTED: probable ATP-dependent RNA helicase YTHDC2 [Gallus gallus]
Locus_9_Transcript_7/10_Confidence_0.037_Length_444	gi|328702455|ref|XP_003241907.1|	46.67	114	428	1	104	1e-20	103	PREDICTED: ribosomal protein 63, mitochondrial-like [Acyrthosiphon pisum]
Locus_9_Transcript_7/10_Confidence_0.037_Length_444	gi|357628305|gb|EHJ77694.1|	46.81	114	395	13	106	9e-19	97.4	hypothetical protein KGM_14411 [Danaus plexippus]
Locus_9_Transcript_7/10_Confidence_0.037_Length_444	gi|195132981|ref|XP_002010918.1|	46.23	114	428	1	106	4e-18	95.1	GI21440 [Drosophila mojavensis]<>GI21440 [Drosophila mojavensis]
Locus_9_Transcript_7/10_Confidence_0.037_Length_444	gi|125982962|ref|XP_001355246.1|	47.22	114	428	1	106	4e-18	95.1	GA13270 [Drosophila pseudoobscura pseudoobscura]<>GA13270 [Drosophila pseudoobscura pseudoobscura]
Locus_9_Transcript_7/10_Confidence_0.037_Length_444	gi|156545396|ref|XP_001606403.1|	46.73	114	428	1	107	8e-18	94.4	PREDICTED: hypothetical protein LOC100122800 [Nasonia vitripennis]
Locus_9_Transcript_8/10_Confidence_0.259_Length_1269	gi|380028972|ref|XP_003698157.1|	41.08	59	1099	8	355	3e-66	257	PREDICTED: antitrypsin-like [Apis florea]
Locus_9_Transcript_8/10_Confidence_0.259_Length_1269	gi|350406866|ref|XP_003487908.1|	39.27	68	1111	10	361	3e-63	247	PREDICTED: serine protease inhibitor 3/4-like [Bombus impatiens]
Locus_9_Transcript_8/10_Confidence_0.259_Length_1269	gi|25527771|gb|AAN73324.1|	39.77	74	1099	9	358	2e-62	245	serpin 2 [Ctenocephalides felis]
Locus_9_Transcript_8/10_Confidence_0.259_Length_1269	gi|25527494|gb|AAN73321.1|	39.49	74	1099	8	357	5e-62	243	serpin 5 [Ctenocephalides felis]
Locus_9_Transcript_8/10_Confidence_0.259_Length_1269	gi|25527511|gb|AAN73322.1|	39.49	74	1099	3	352	5e-62	243	serpin 4 [Ctenocephalides felis]
Locus_9_Transcript_9/10_Confidence_0.259_Length_1363	gi|380028972|ref|XP_003698157.1|	40.21	59	1174	8	380	4e-60	237	PREDICTED: antitrypsin-like [Apis florea]
Locus_9_Transcript_9/10_Confidence_0.259_Length_1363	gi|25527466|gb|AAN73320.1|	38.72	74	1204	7	390	6e-56	223	serpin 6 [Ctenocephalides felis]
Locus_9_Transcript_9/10_Confidence_0.259_Length_1363	gi|25527811|gb|AAN73325.1|	38.46	74	1204	7	390	2e-55	222	serpin 1 [Ctenocephalides felis]
Locus_9_Transcript_9/10_Confidence_0.259_Length_1363	gi|350406866|ref|XP_003487908.1|	37.72	68	1051	10	341	3e-55	221	PREDICTED: serine protease inhibitor 3/4-like [Bombus impatiens]
Locus_9_Transcript_9/10_Confidence_0.259_Length_1363	gi|25527494|gb|AAN73321.1|	38.06	74	1186	8	384	5e-55	220	serpin 5 [Ctenocephalides felis]
Locus_9_Transcript_10/10_Confidence_0.315_Length_1367	gi|380028972|ref|XP_003698157.1|	40.21	59	1174	8	380	4e-60	237	PREDICTED: antitrypsin-like [Apis florea]
Locus_9_Transcript_10/10_Confidence_0.315_Length_1367	gi|25527466|gb|AAN73320.1|	38.72	74	1204	7	390	6e-56	223	serpin 6 [Ctenocephalides felis]
Locus_9_Transcript_10/10_Confidence_0.315_Length_1367	gi|25527811|gb|AAN73325.1|	38.46	74	1204	7	390	2e-55	222	serpin 1 [Ctenocephalides felis]
Locus_9_Transcript_10/10_Confidence_0.315_Length_1367	gi|350406866|ref|XP_003487908.1|	37.72	68	1051	10	341	3e-55	221	PREDICTED: serine protease inhibitor 3/4-like [Bombus impatiens]
Locus_9_Transcript_10/10_Confidence_0.315_Length_1367	gi|25527494|gb|AAN73321.1|	38.06	74	1186	8	384	5e-55	220	serpin 5 [Ctenocephalides felis]
Locus_12_Transcript_2/2_Confidence_0.800_Length_550	gi|125901787|gb|ABN58714.1|	37.42	2	481	801	963	2e-17	93.2	pol-like protein [Biomphalaria glabrata]
Locus_12_Transcript_2/2_Confidence_0.800_Length_550	gi|189242251|ref|XP_001808188.1|	27.33	5	478	1207	1367	2e-09	67	PREDICTED: similar to pol-like protein [Tribolium castaneum]
Locus_15_Transcript_1/2_Confidence_0.750_Length_878	gi|380028667|ref|XP_003698013.1|	38.75	71	871	161	429	1e-56	224	PREDICTED: putative fatty acyl-CoA reductase CG5065-like, partial [Apis florea]
Locus_15_Transcript_1/2_Confidence_0.750_Length_878	gi|350420565|ref|XP_003492550.1|	40.53	92	871	273	534	2e-56	224	PREDICTED: putative fatty acyl-CoA reductase CG5065-like [Bombus impatiens]
Locus_15_Transcript_1/2_Confidence_0.750_Length_878	gi|340709736|ref|XP_003393458.1|	40.53	92	871	307	568	2e-56	224	PREDICTED: putative fatty acyl-CoA reductase CG5065-like [Bombus terrestris]
Locus_15_Transcript_1/2_Confidence_0.750_Length_878	gi|300116409|ref|NP_001177849.1|	38.75	71	871	273	541	2e-56	224	uncharacterized protein LOC411983 [Apis mellifera]<>putative fatty acyl-CoA reductase [Apis mellifera]
Locus_15_Transcript_1/2_Confidence_0.750_Length_878	gi|91084843|ref|XP_966905.1|	39.47	86	871	238	502	3e-55	220	PREDICTED: similar to conserved hypothetical protein [Tribolium castaneum]<>hypothetical protein TcasGA2_TC015111 [Tribolium castaneum]
Locus_15_Transcript_2/2_Confidence_0.500_Length_517	gi|298402911|gb|ADI82775.1|	42.18	70	510	355	501	2e-28	129	fatty-acyl CoA reductase 2 [Ostrinia nubilalis]
Locus_15_Transcript_2/2_Confidence_0.500_Length_517	gi|357617056|gb|EHJ70562.1|	42.86	88	510	248	393	1e-27	127	hypothetical protein KGM_10439 [Danaus plexippus]
Locus_15_Transcript_2/2_Confidence_0.500_Length_517	gi|307198791|gb|EFN79578.1|	41.14	70	510	204	361	2e-27	125	Fatty acyl-CoA reductase 1 [Harpegnathos saltator]
Locus_15_Transcript_2/2_Confidence_0.500_Length_517	gi|270008642|gb|EFA05090.1|	38.71	46	510	252	402	4e-26	121	hypothetical protein TcasGA2_TC015188 [Tribolium castaneum]
Locus_15_Transcript_2/2_Confidence_0.500_Length_517	gi|91084633|ref|XP_974667.1|	38.71	46	510	252	402	4e-26	121	PREDICTED: similar to conserved hypothetical protein [Tribolium castaneum]
Locus_17_Transcript_1/1_Confidence_1.000_Length_536	gi|383850474|ref|XP_003700820.1|	70.73	217	459	21	102	8e-13	77.8	PREDICTED: CCAAT/enhancer-binding protein gamma-like [Megachile rotundata]
Locus_17_Transcript_1/1_Confidence_1.000_Length_536	gi|340728187|ref|XP_003402409.1|	69.51	217	459	21	102	1e-12	77	PREDICTED: CCAAT/enhancer-binding protein gamma-like [Bombus terrestris]
Locus_17_Transcript_1/1_Confidence_1.000_Length_536	gi|110756201|ref|XP_001122278.1|	69.51	217	459	20	101	1e-12	77	PREDICTED: CCAAT/enhancer-binding protein gamma-like [Apis mellifera]<>PREDICTED: CCAAT/enhancer-binding protein gamma-like [Apis florea]
Locus_17_Transcript_1/1_Confidence_1.000_Length_536	gi|322778842|gb|EFZ09258.1|	67.86	214	459	15	98	7e-12	74.7	hypothetical protein SINV_09773 [Solenopsis invicta]
Locus_17_Transcript_1/1_Confidence_1.000_Length_536	gi|332022363|gb|EGI62675.1|	62.5	214	519	1	104	9e-12	74.3	CCAAT/enhancer-binding protein gamma [Acromyrmex echinatior]
Locus_18_Transcript_1/1_Confidence_1.000_Length_410	gi|383860708|ref|XP_003705831.1|	86.52	142	408	260	348	6e-41	171	PREDICTED: V-type proton ATPase subunit d-like [Megachile rotundata]
Locus_18_Transcript_1/1_Confidence_1.000_Length_410	gi|307207935|gb|EFN85494.1|	86.52	142	408	260	348	6e-41	171	Vacuolar proton pump subunit d [Harpegnathos saltator]
Locus_18_Transcript_1/1_Confidence_1.000_Length_410	gi|170048704|ref|XP_001870744.1|	85.39	142	408	260	348	1e-40	169	vacuolar ATP synthase subunit ac39 [Culex quinquefasciatus]<>vacuolar ATP synthase subunit ac39 [Culex quinquefasciatus]
Locus_18_Transcript_1/1_Confidence_1.000_Length_410	gi|157128068|ref|XP_001661299.1|	85.39	142	408	260	348	1e-40	169	vacuolar ATP synthase subunit ac39 [Aedes aegypti]<>vacuolar H+-ATPase V0 sector subunit d [Aedes aegypti]<>vacuolar ATP synthase subunit ac39 [Aedes aegypti]
Locus_18_Transcript_1/1_Confidence_1.000_Length_410	gi|66548758|ref|XP_393438.2|	85.39	142	408	260	348	2e-40	169	PREDICTED: v-type proton ATPase subunit d [Apis mellifera]<>PREDICTED: V-type proton ATPase subunit d-like [Apis florea]
Locus_20_Transcript_1/12_Confidence_1.000_Length_348	gi|380024429|ref|XP_003695998.1|	82.76	1	348	653	768	2e-50	202	PREDICTED: mannosyl-oligosaccharide glucosidase-like [Apis florea]
Locus_20_Transcript_1/12_Confidence_1.000_Length_348	gi|340725922|ref|XP_003401313.1|	82.76	1	348	159	274	2e-50	202	PREDICTED: actin-like protein 87C-like [Bombus terrestris]<>PREDICTED: actin-like protein 87C-like [Bombus impatiens]
Locus_20_Transcript_1/12_Confidence_1.000_Length_348	gi|66547891|ref|XP_623834.1|	82.76	1	348	159	274	2e-50	202	PREDICTED: actin-like protein 87C-like [Apis mellifera]
Locus_20_Transcript_1/12_Confidence_1.000_Length_348	gi|307195892|gb|EFN77671.1|	82.76	1	348	159	274	3e-50	201	Actin-like protein 87C [Harpegnathos saltator]
Locus_20_Transcript_1/12_Confidence_1.000_Length_348	gi|332019165|gb|EGI59677.1|	82.76	1	348	145	260	4e-50	201	Alpha-centractin [Acromyrmex echinatior]
Locus_20_Transcript_2/12_Confidence_1.000_Length_348	gi|380024429|ref|XP_003695998.1|	82.76	1	348	653	768	2e-50	202	PREDICTED: mannosyl-oligosaccharide glucosidase-like [Apis florea]
Locus_20_Transcript_2/12_Confidence_1.000_Length_348	gi|340725922|ref|XP_003401313.1|	82.76	1	348	159	274	2e-50	202	PREDICTED: actin-like protein 87C-like [Bombus terrestris]<>PREDICTED: actin-like protein 87C-like [Bombus impatiens]
Locus_20_Transcript_2/12_Confidence_1.000_Length_348	gi|66547891|ref|XP_623834.1|	82.76	1	348	159	274	2e-50	202	PREDICTED: actin-like protein 87C-like [Apis mellifera]
Locus_20_Transcript_2/12_Confidence_1.000_Length_348	gi|307195892|gb|EFN77671.1|	82.76	1	348	159	274	3e-50	201	Actin-like protein 87C [Harpegnathos saltator]
Locus_20_Transcript_2/12_Confidence_1.000_Length_348	gi|332019165|gb|EGI59677.1|	82.76	1	348	145	260	4e-50	201	Alpha-centractin [Acromyrmex echinatior]
Locus_20_Transcript_3/12_Confidence_0.096_Length_800	gi|294459455|gb|ADE75590.1|	100	2	799	66	331	1e-150	536	actin [Antheraea pernyi]
Locus_20_Transcript_3/12_Confidence_0.096_Length_800	gi|241157545|ref|XP_002408110.1|	100	2	799	25	290	1e-150	536	actin, putative [Ixodes scapularis]<>actin, putative [Ixodes scapularis]
Locus_20_Transcript_3/12_Confidence_0.096_Length_800	gi|254910943|ref|NP_001157191.1|	100	2	799	66	331	1e-150	536	actin related protein 1 [Nasonia vitripennis]<>actin related protein 1 [Nasonia vitripennis]
Locus_20_Transcript_3/12_Confidence_0.096_Length_800	gi|88175361|gb|ABD39699.1|	100	2	799	66	331	1e-150	536	putative actin [Lygus lineolaris]
Locus_20_Transcript_3/12_Confidence_0.096_Length_800	gi|109729854|gb|ABG46341.1|	100	2	799	66	331	1e-150	536	actin [Aedes albopictus]
Locus_20_Transcript_4/12_Confidence_0.269_Length_1411	gi|195027553|ref|XP_001986647.1|	68.72	228	1409	1	362	6e-141	506	GH20408 [Drosophila grimshawi]<>GL17787 [Drosophila persimilis]<>GA24908 [Drosophila pseudoobscura pseudoobscura]<>GH20408 [Drosophila grimshawi]<>GL17787 [Drosophila persimilis]<>GA24908 [Drosophila pseudoobscura pseudoobscura]
Locus_20_Transcript_4/12_Confidence_0.269_Length_1411	gi|17647133|ref|NP_523625.1|	68.47	228	1409	1	362	1e-140	504	actin 42A [Drosophila melanogaster]<>GG10840 [Drosophila erecta]<>GM16492 [Drosophila sechellia]<>GK21751 [Drosophila willistoni]<>GD10342 [Drosophila simulans]<>RecName: Full=Actin-42A; Flags: Precursor<>actin 42A [Drosophila melanogaster]<>LD18090p [Drosophila melanogaster]<>GG10840 [Drosophila erecta]<>GM16492 [Drosophila sechellia]<>GK21751 [Drosophila willistoni]<>GD10342 [Drosophila simulan…
Locus_20_Transcript_4/12_Confidence_0.269_Length_1411	gi|156750|gb|AAA28314.1|	68.23	228	1409	1	362	2e-140	504	actin [Drosophila melanogaster]
Locus_20_Transcript_4/12_Confidence_0.269_Length_1411	gi|195475656|ref|XP_002090100.1|	68.23	228	1409	1	362	3e-140	503	GE19434 [Drosophila yakuba]<>GE19434 [Drosophila yakuba]
Locus_20_Transcript_4/12_Confidence_0.269_Length_1411	gi|195119912|ref|XP_002004473.1|	68.23	228	1409	1	362	3e-140	503	GI19595 [Drosophila mojavensis]<>GJ18395 [Drosophila virilis]<>GI19595 [Drosophila mojavensis]<>GJ18395 [Drosophila virilis]
Locus_20_Transcript_5/12_Confidence_0.221_Length_1319	gi|195475656|ref|XP_002090100.1|	80.98	703	1317	189	362	2e-134	322	GE19434 [Drosophila yakuba]<>GE19434 [Drosophila yakuba]
Locus_20_Transcript_5/12_Confidence_0.221_Length_1319	gi|195475656|ref|XP_002090100.1|	54.23	135	701	1	188	2e-134	185	GE19434 [Drosophila yakuba]<>GE19434 [Drosophila yakuba]
Locus_20_Transcript_5/12_Confidence_0.221_Length_1319	gi|195027553|ref|XP_001986647.1|	81.46	703	1317	189	362	2e-134	323	GH20408 [Drosophila grimshawi]<>GL17787 [Drosophila persimilis]<>GA24908 [Drosophila pseudoobscura pseudoobscura]<>GH20408 [Drosophila grimshawi]<>GL17787 [Drosophila persimilis]<>GA24908 [Drosophila pseudoobscura pseudoobscura]
Locus_20_Transcript_5/12_Confidence_0.221_Length_1319	gi|195027553|ref|XP_001986647.1|	53.73	135	701	1	188	2e-134	183	GH20408 [Drosophila grimshawi]<>GL17787 [Drosophila persimilis]<>GA24908 [Drosophila pseudoobscura pseudoobscura]<>GH20408 [Drosophila grimshawi]<>GL17787 [Drosophila persimilis]<>GA24908 [Drosophila pseudoobscura pseudoobscura]
Locus_20_Transcript_5/12_Confidence_0.221_Length_1319	gi|17647133|ref|NP_523625.1|	80.98	703	1317	189	362	5e-134	322	actin 42A [Drosophila melanogaster]<>GG10840 [Drosophila erecta]<>GM16492 [Drosophila sechellia]<>GK21751 [Drosophila willistoni]<>GD10342 [Drosophila simulans]<>RecName: Full=Actin-42A; Flags: Precursor<>actin 42A [Drosophila melanogaster]<>LD18090p [Drosophila melanogaster]<>GG10840 [Drosophila erecta]<>GM16492 [Drosophila sechellia]<>GK21751 [Drosophila willistoni]<>GD10342 [Drosophila simulan…
Locus_20_Transcript_6/12_Confidence_0.087_Length_420	gi|192763882|gb|ACF05615.1|	98.11	228	386	1	53	7e-25	110	actin 3 [Bombyx mandarina]
Locus_20_Transcript_6/12_Confidence_0.087_Length_420	gi|192763882|gb|ACF05615.1|	73.33	376	420	50	64	7e-25	27.7	actin 3 [Bombyx mandarina]
Locus_20_Transcript_6/12_Confidence_0.087_Length_420	gi|156765|gb|AAA28318.1|	94.23	228	383	1	52	9e-25	106	actin [Drosophila melanogaster]
Locus_20_Transcript_6/12_Confidence_0.087_Length_420	gi|156765|gb|AAA28318.1|	80	376	420	50	64	9e-25	31.6	actin [Drosophila melanogaster]
Locus_20_Transcript_6/12_Confidence_0.087_Length_420	gi|156763|gb|AAA28317.1|	94.23	228	383	1	52	9e-25	106	actin [Drosophila melanogaster]
Locus_20_Transcript_7/12_Confidence_0.260_Length_1412	gi|155966246|gb|ABU41077.1|	83.1	3	641	181	362	7e-134	336	actin [Lepeophtheirus salmonis]
Locus_20_Transcript_7/12_Confidence_0.260_Length_1412	gi|155966246|gb|ABU41077.1|	53.57	634	1185	1	183	7e-134	169	actin [Lepeophtheirus salmonis]
Locus_20_Transcript_7/12_Confidence_0.260_Length_1412	gi|9501243|emb|CAB99474.1|	83.57	3	641	181	362	2e-133	337	actin [Daphnia magna]<>muscle-specific actin [Daphnia pulex]<>muscle-specific actin [Daphnia pulex]
Locus_20_Transcript_7/12_Confidence_0.260_Length_1412	gi|9501243|emb|CAB99474.1|	53.06	634	1185	1	183	2e-133	167	actin [Daphnia magna]<>muscle-specific actin [Daphnia pulex]<>muscle-specific actin [Daphnia pulex]
Locus_20_Transcript_7/12_Confidence_0.260_Length_1412	gi|307695425|gb|ADN84928.1|	82.63	3	641	181	362	2e-133	335	actin [Helicoverpa armigera]
Locus_20_Transcript_8/12_Confidence_0.192_Length_1132	gi|192763882|gb|ACF05615.1|	53	228	791	1	187	3e-42	177	actin 3 [Bombyx mandarina]
Locus_20_Transcript_8/12_Confidence_0.192_Length_1132	gi|192763882|gb|ACF05615.1|	50.85	785	1132	137	228	1e-17	96.3	actin 3 [Bombyx mandarina]
Locus_20_Transcript_8/12_Confidence_0.192_Length_1132	gi|192763882|gb|ACF05615.1|	95.92	921	1067	135	183	2e-16	92.4	actin 3 [Bombyx mandarina]
Locus_20_Transcript_8/12_Confidence_0.192_Length_1132	gi|294459455|gb|ADE75590.1|	52.5	228	791	1	187	6e-42	176	actin [Antheraea pernyi]
Locus_20_Transcript_8/12_Confidence_0.192_Length_1132	gi|294459455|gb|ADE75590.1|	50.85	785	1132	137	228	1e-17	96.3	actin [Antheraea pernyi]
Locus_20_Transcript_9/12_Confidence_0.260_Length_1603	gi|158293921|ref|XP_315269.4|	90.81	921	1475	5	189	6e-114	346	AGAP011516-PA [Anopheles gambiae str. PEST]<>AGAP011516-PA [Anopheles gambiae str. PEST]
Locus_20_Transcript_9/12_Confidence_0.260_Length_1603	gi|158293921|ref|XP_315269.4|	95.83	785	928	187	234	6e-114	93.2	AGAP011516-PA [Anopheles gambiae str. PEST]<>AGAP011516-PA [Anopheles gambiae str. PEST]
Locus_20_Transcript_9/12_Confidence_0.260_Length_1603	gi|158293921|ref|XP_315269.4|	51.24	225	791	6	193	1e-40	173	AGAP011516-PA [Anopheles gambiae str. PEST]<>AGAP011516-PA [Anopheles gambiae str. PEST]
Locus_20_Transcript_9/12_Confidence_0.260_Length_1603	gi|391336468|ref|XP_003742602.1|	92.35	921	1469	1	183	6e-114	346	PREDICTED: actin-5C-like [Metaseiulus occidentalis]
Locus_20_Transcript_9/12_Confidence_0.260_Length_1603	gi|391336468|ref|XP_003742602.1|	95.83	785	928	181	228	6e-114	93.2	PREDICTED: actin-5C-like [Metaseiulus occidentalis]
Locus_20_Transcript_10/12_Confidence_0.231_Length_1524	gi|71383976|gb|AAZ31061.1|	98.55	796	1209	189	326	1e-119	275	actin 6 [Aedes aegypti]<>actin [Helicoverpa armigera]<>actin [Helicoverpa armigera]<>actin [Helicoverpa armigera]
Locus_20_Transcript_10/12_Confidence_0.231_Length_1524	gi|71383976|gb|AAZ31061.1|	54.23	228	794	1	188	1e-119	182	actin 6 [Aedes aegypti]<>actin [Helicoverpa armigera]<>actin [Helicoverpa armigera]<>actin [Helicoverpa armigera]
Locus_20_Transcript_10/12_Confidence_0.231_Length_1524	gi|71383976|gb|AAZ31061.1|	97.18	1311	1523	230	300	4e-32	144	actin 6 [Aedes aegypti]<>actin [Helicoverpa armigera]<>actin [Helicoverpa armigera]<>actin [Helicoverpa armigera]
Locus_20_Transcript_10/12_Confidence_0.231_Length_1524	gi|328790804|ref|XP_003251465.1|	99.28	796	1209	189	326	2e-119	276	PREDICTED: actin, clone 205-like [Apis mellifera]<>PREDICTED: actin, clone 205-like [Megachile rotundata]<>PREDICTED: actin, clone 205-like [Megachile rotundata]<>Actin, clone 205 [Acromyrmex echinatior]
Locus_20_Transcript_10/12_Confidence_0.231_Length_1524	gi|328790804|ref|XP_003251465.1|	53.73	228	794	1	188	2e-119	181	PREDICTED: actin, clone 205-like [Apis mellifera]<>PREDICTED: actin, clone 205-like [Megachile rotundata]<>PREDICTED: actin, clone 205-like [Megachile rotundata]<>Actin, clone 205 [Acromyrmex echinatior]
Locus_20_Transcript_11/12_Confidence_0.250_Length_1375	gi|71383976|gb|AAZ31061.1|	91.36	796	1281	189	350	2e-125	294	actin 6 [Aedes aegypti]<>actin [Helicoverpa armigera]<>actin [Helicoverpa armigera]<>actin [Helicoverpa armigera]
Locus_20_Transcript_11/12_Confidence_0.250_Length_1375	gi|71383976|gb|AAZ31061.1|	54.23	228	794	1	188	2e-125	182	actin 6 [Aedes aegypti]<>actin [Helicoverpa armigera]<>actin [Helicoverpa armigera]<>actin [Helicoverpa armigera]
Locus_20_Transcript_11/12_Confidence_0.250_Length_1375	gi|328790804|ref|XP_003251465.1|	91.98	796	1281	189	350	2e-125	295	PREDICTED: actin, clone 205-like [Apis mellifera]<>PREDICTED: actin, clone 205-like [Megachile rotundata]<>PREDICTED: actin, clone 205-like [Megachile rotundata]<>Actin, clone 205 [Acromyrmex echinatior]
Locus_20_Transcript_11/12_Confidence_0.250_Length_1375	gi|328790804|ref|XP_003251465.1|	53.73	228	794	1	188	2e-125	181	PREDICTED: actin, clone 205-like [Apis mellifera]<>PREDICTED: actin, clone 205-like [Megachile rotundata]<>PREDICTED: actin, clone 205-like [Megachile rotundata]<>Actin, clone 205 [Acromyrmex echinatior]
Locus_20_Transcript_11/12_Confidence_0.250_Length_1375	gi|158021651|gb|ABW08108.1|	91.98	796	1281	189	350	4e-125	295	actin [Pyrrhocoris apterus]
Locus_20_Transcript_12/12_Confidence_0.260_Length_1412	gi|195027553|ref|XP_001986647.1|	81.46	796	1410	189	362	3e-134	323	GH20408 [Drosophila grimshawi]<>GL17787 [Drosophila persimilis]<>GA24908 [Drosophila pseudoobscura pseudoobscura]<>GH20408 [Drosophila grimshawi]<>GL17787 [Drosophila persimilis]<>GA24908 [Drosophila pseudoobscura pseudoobscura]
Locus_20_Transcript_12/12_Confidence_0.260_Length_1412	gi|195027553|ref|XP_001986647.1|	54.23	228	794	1	188	3e-134	183	GH20408 [Drosophila grimshawi]<>GL17787 [Drosophila persimilis]<>GA24908 [Drosophila pseudoobscura pseudoobscura]<>GH20408 [Drosophila grimshawi]<>GL17787 [Drosophila persimilis]<>GA24908 [Drosophila pseudoobscura pseudoobscura]
Locus_20_Transcript_12/12_Confidence_0.260_Length_1412	gi|17647133|ref|NP_523625.1|	80.98	796	1410	189	362	7e-134	322	actin 42A [Drosophila melanogaster]<>GG10840 [Drosophila erecta]<>GM16492 [Drosophila sechellia]<>GK21751 [Drosophila willistoni]<>GD10342 [Drosophila simulans]<>RecName: Full=Actin-42A; Flags: Precursor<>actin 42A [Drosophila melanogaster]<>LD18090p [Drosophila melanogaster]<>GG10840 [Drosophila erecta]<>GM16492 [Drosophila sechellia]<>GK21751 [Drosophila willistoni]<>GD10342 [Drosophila simulan…
Locus_20_Transcript_12/12_Confidence_0.260_Length_1412	gi|17647133|ref|NP_523625.1|	54.23	228	794	1	188	7e-134	183	actin 42A [Drosophila melanogaster]<>GG10840 [Drosophila erecta]<>GM16492 [Drosophila sechellia]<>GK21751 [Drosophila willistoni]<>GD10342 [Drosophila simulans]<>RecName: Full=Actin-42A; Flags: Precursor<>actin 42A [Drosophila melanogaster]<>LD18090p [Drosophila melanogaster]<>GG10840 [Drosophila erecta]<>GM16492 [Drosophila sechellia]<>GK21751 [Drosophila willistoni]<>GD10342 [Drosophila simulan…
Locus_20_Transcript_12/12_Confidence_0.260_Length_1412	gi|156750|gb|AAA28314.1|	80.49	796	1410	189	362	1e-133	321	actin [Drosophila melanogaster]
Locus_23_Transcript_1/7_Confidence_0.479_Length_942	gi|242023316|ref|XP_002432080.1|	55.56	85	462	589	702	4e-33	147	trypsin, putative [Pediculus humanus corporis]<>trypsin, putative [Pediculus humanus corporis]
Locus_23_Transcript_1/7_Confidence_0.479_Length_942	gi|270009295|gb|EFA05743.1|	54.95	91	423	301	403	1e-25	122	serine protease H164 [Tribolium castaneum]
Locus_23_Transcript_1/7_Confidence_0.479_Length_942	gi|91085063|ref|XP_966561.1|	54.95	91	423	320	422	1e-25	122	PREDICTED: similar to AGAP008091-PA [Tribolium castaneum]
Locus_23_Transcript_1/7_Confidence_0.479_Length_942	gi|307166035|gb|EFN60312.1|	39.63	139	624	293	426	4e-21	107	Serine proteinase stubble [Camponotus floridanus]
Locus_23_Transcript_1/7_Confidence_0.479_Length_942	gi|332027001|gb|EGI67097.1|	37.13	127	672	321	495	1e-20	105	Serine proteinase stubble [Acromyrmex echinatior]
Locus_23_Transcript_2/7_Confidence_0.125_Length_350	gi|332029091|gb|EGI69105.1|	44.74	2	223	62	137	1e-14	84	AN1-type zinc finger protein 1 [Acromyrmex echinatior]
Locus_23_Transcript_2/7_Confidence_0.125_Length_350	gi|322799148|gb|EFZ20587.1|	47.3	8	223	62	135	1e-14	83.6	hypothetical protein SINV_00942 [Solenopsis invicta]
Locus_23_Transcript_2/7_Confidence_0.125_Length_350	gi|340725822|ref|XP_003401264.1|	45.95	8	223	63	136	2e-14	83.2	PREDICTED: AN1-type zinc finger protein 1-like isoform 1 [Bombus terrestris]<>PREDICTED: AN1-type zinc finger protein 1-like isoform 2 [Bombus terrestris]
Locus_23_Transcript_2/7_Confidence_0.125_Length_350	gi|350397073|ref|XP_003484761.1|	44.59	8	223	63	136	9e-14	80.9	PREDICTED: AN1-type zinc finger protein 1-like [Bombus impatiens]
Locus_23_Transcript_2/7_Confidence_0.125_Length_350	gi|383866406|ref|XP_003708661.1|	44.74	2	223	63	138	1e-13	80.5	PREDICTED: AN1-type zinc finger protein 1-like [Megachile rotundata]
Locus_23_Transcript_3/7_Confidence_0.125_Length_304	gi|242023316|ref|XP_002432080.1|	74.58	85	261	589	647	6e-20	101	trypsin, putative [Pediculus humanus corporis]<>trypsin, putative [Pediculus humanus corporis]
Locus_23_Transcript_3/7_Confidence_0.125_Length_304	gi|270009295|gb|EFA05743.1|	61.4	91	261	301	357	8e-12	74.3	serine protease H164 [Tribolium castaneum]
Locus_23_Transcript_3/7_Confidence_0.125_Length_304	gi|91085063|ref|XP_966561.1|	61.4	91	261	320	376	8e-12	74.3	PREDICTED: similar to AGAP008091-PA [Tribolium castaneum]
Locus_23_Transcript_4/7_Confidence_0.354_Length_705	gi|193582538|ref|XP_001946237.1|	58.87	1	423	926	1065	3e-34	150	PREDICTED: dystroglycan-like [Acyrthosiphon pisum]
Locus_23_Transcript_4/7_Confidence_0.354_Length_705	gi|350418919|ref|XP_003492011.1|	62.83	19	351	1163	1275	2e-26	124	PREDICTED: hypothetical protein LOC100745910 [Bombus impatiens]
Locus_23_Transcript_4/7_Confidence_0.354_Length_705	gi|383849507|ref|XP_003700386.1|	63.72	19	351	1161	1273	2e-26	124	PREDICTED: uncharacterized protein LOC100881230 [Megachile rotundata]
Locus_23_Transcript_4/7_Confidence_0.354_Length_705	gi|380025456|ref|XP_003696490.1|	61.95	19	351	1175	1287	5e-26	122	PREDICTED: uncharacterized protein LOC100869758 [Apis florea]
Locus_23_Transcript_4/7_Confidence_0.354_Length_705	gi|345495905|ref|XP_001600936.2|	55.15	13	414	1025	1155	5e-26	122	PREDICTED: hypothetical protein LOC100116437 [Nasonia vitripennis]
Locus_23_Transcript_5/7_Confidence_0.479_Length_807	gi|242023316|ref|XP_002432080.1|	64	85	384	589	685	2e-32	144	trypsin, putative [Pediculus humanus corporis]<>trypsin, putative [Pediculus humanus corporis]
Locus_23_Transcript_5/7_Confidence_0.479_Length_807	gi|270009295|gb|EFA05743.1|	47.52	91	513	301	417	1e-26	125	serine protease H164 [Tribolium castaneum]
Locus_23_Transcript_5/7_Confidence_0.479_Length_807	gi|91085063|ref|XP_966561.1|	47.52	91	513	320	436	1e-26	125	PREDICTED: similar to AGAP008091-PA [Tribolium castaneum]
Locus_23_Transcript_5/7_Confidence_0.479_Length_807	gi|321474215|gb|EFX85180.1|	40.48	112	489	445	561	4e-19	100	hypothetical protein DAPPUDRAFT_313807 [Daphnia pulex]
Locus_23_Transcript_5/7_Confidence_0.479_Length_807	gi|357609958|gb|EHJ66760.1|	56.47	139	384	597	680	6e-19	99.8	hypothetical protein KGM_02677 [Danaus plexippus]
Locus_23_Transcript_6/7_Confidence_0.521_Length_878	gi|242023316|ref|XP_002432080.1|	64	85	384	589	685	2e-32	144	trypsin, putative [Pediculus humanus corporis]<>trypsin, putative [Pediculus humanus corporis]
Locus_23_Transcript_6/7_Confidence_0.521_Length_878	gi|270009295|gb|EFA05743.1|	47.52	91	513	301	417	1e-26	125	serine protease H164 [Tribolium castaneum]
Locus_23_Transcript_6/7_Confidence_0.521_Length_878	gi|91085063|ref|XP_966561.1|	47.52	91	513	320	436	1e-26	125	PREDICTED: similar to AGAP008091-PA [Tribolium castaneum]
Locus_23_Transcript_6/7_Confidence_0.521_Length_878	gi|321474215|gb|EFX85180.1|	40.48	112	489	445	561	5e-19	100	hypothetical protein DAPPUDRAFT_313807 [Daphnia pulex]
Locus_23_Transcript_6/7_Confidence_0.521_Length_878	gi|357609958|gb|EHJ66760.1|	56.47	139	384	597	680	6e-19	99.8	hypothetical protein KGM_02677 [Danaus plexippus]
Locus_23_Transcript_7/7_Confidence_0.479_Length_807	gi|242023316|ref|XP_002432080.1|	64	85	384	589	685	2e-32	144	trypsin, putative [Pediculus humanus corporis]<>trypsin, putative [Pediculus humanus corporis]
Locus_23_Transcript_7/7_Confidence_0.479_Length_807	gi|270009295|gb|EFA05743.1|	47.52	91	513	301	417	1e-26	125	serine protease H164 [Tribolium castaneum]
Locus_23_Transcript_7/7_Confidence_0.479_Length_807	gi|91085063|ref|XP_966561.1|	47.52	91	513	320	436	1e-26	125	PREDICTED: similar to AGAP008091-PA [Tribolium castaneum]
Locus_23_Transcript_7/7_Confidence_0.479_Length_807	gi|321474215|gb|EFX85180.1|	40.48	112	489	445	561	4e-19	100	hypothetical protein DAPPUDRAFT_313807 [Daphnia pulex]
Locus_23_Transcript_7/7_Confidence_0.479_Length_807	gi|357609958|gb|EHJ66760.1|	56.47	139	384	597	680	6e-19	99.8	hypothetical protein KGM_02677 [Danaus plexippus]
Locus_24_Transcript_1/1_Confidence_1.000_Length_541	gi|110671476|gb|ABG81989.1|	85.86	72	368	1	99	1e-56	180	putative ribosomal protein S18 [Diaphorina citri]
Locus_24_Transcript_1/1_Confidence_1.000_Length_541	gi|110671476|gb|ABG81989.1|	90.62	370	465	101	132	1e-56	64.7	putative ribosomal protein S18 [Diaphorina citri]
Locus_24_Transcript_1/1_Confidence_1.000_Length_541	gi|194753476|ref|XP_001959038.1|	83.84	72	368	1	99	1e-54	171	ribosomal protein S18 [Drosophila ananassae]<>ribosomal protein S18 [Drosophila ananassae]
Locus_24_Transcript_1/1_Confidence_1.000_Length_541	gi|194753476|ref|XP_001959038.1|	88.24	364	465	98	131	1e-54	67	ribosomal protein S18 [Drosophila ananassae]<>ribosomal protein S18 [Drosophila ananassae]
Locus_24_Transcript_1/1_Confidence_1.000_Length_541	gi|328899750|gb|AEB54647.1|	84.69	72	365	1	98	2e-53	172	ribosomal protein S18 [Procambarus clarkii]
Locus_25_Transcript_1/1_Confidence_1.000_Length_817	gi|383857285|ref|XP_003704135.1|	77.19	145	816	118	345	9e-92	341	PREDICTED: pre-mRNA-splicing factor RBM22-like [Megachile rotundata]
Locus_25_Transcript_1/1_Confidence_1.000_Length_817	gi|380020369|ref|XP_003694059.1|	77.19	145	816	118	345	9e-92	341	PREDICTED: pre-mRNA-splicing factor RBM22-like [Apis florea]
Locus_25_Transcript_1/1_Confidence_1.000_Length_817	gi|340722791|ref|XP_003399785.1|	77.19	145	816	118	345	9e-92	341	PREDICTED: pre-mRNA-splicing factor RBM22-like [Bombus terrestris]<>PREDICTED: pre-mRNA-splicing factor RBM22-like [Bombus impatiens]
Locus_25_Transcript_1/1_Confidence_1.000_Length_817	gi|66536941|ref|XP_395009.2|	77.19	145	816	118	345	9e-92	341	PREDICTED: pre-mRNA-splicing factor RBM22-like [Apis mellifera]
Locus_25_Transcript_1/1_Confidence_1.000_Length_817	gi|332028626|gb|EGI68661.1|	79.8	223	816	82	279	2e-91	340	Pre-mRNA-splicing factor RBM22 [Acromyrmex echinatior]
Locus_26_Transcript_2/23_Confidence_1.000_Length_395	gi|91079889|ref|XP_968047.1|	60.45	15	395	354	486	1e-36	156	PREDICTED: similar to conserved hypothetical protein [Tribolium castaneum]
Locus_26_Transcript_2/23_Confidence_1.000_Length_395	gi|380018250|ref|XP_003693046.1|	56.62	9	395	321	456	1e-35	153	PREDICTED: ubiquitin carboxyl-terminal hydrolase 47 [Apis florea]
Locus_26_Transcript_2/23_Confidence_1.000_Length_395	gi|383853311|ref|XP_003702166.1|	58.09	9	395	372	506	2e-35	152	PREDICTED: ubiquitin carboxyl-terminal hydrolase 64E-like [Megachile rotundata]
Locus_26_Transcript_2/23_Confidence_1.000_Length_395	gi|350396999|ref|XP_003484735.1|	54.81	9	395	320	454	2e-34	149	PREDICTED: ubiquitin carboxyl-terminal hydrolase 47-like [Bombus impatiens]
Locus_26_Transcript_2/23_Confidence_1.000_Length_395	gi|340716657|ref|XP_003396812.1|	54.81	9	395	386	520	2e-34	149	PREDICTED: ubiquitin carboxyl-terminal hydrolase 47-like isoform 2 [Bombus terrestris]
Locus_26_Transcript_5/23_Confidence_1.000_Length_395	gi|91079889|ref|XP_968047.1|	60.45	1	381	354	486	1e-36	156	PREDICTED: similar to conserved hypothetical protein [Tribolium castaneum]
Locus_26_Transcript_5/23_Confidence_1.000_Length_395	gi|380018250|ref|XP_003693046.1|	56.62	1	387	321	456	1e-35	153	PREDICTED: ubiquitin carboxyl-terminal hydrolase 47 [Apis florea]
Locus_26_Transcript_5/23_Confidence_1.000_Length_395	gi|383853311|ref|XP_003702166.1|	58.09	1	387	372	506	2e-35	152	PREDICTED: ubiquitin carboxyl-terminal hydrolase 64E-like [Megachile rotundata]
Locus_26_Transcript_5/23_Confidence_1.000_Length_395	gi|350396999|ref|XP_003484735.1|	54.81	1	387	320	454	2e-34	149	PREDICTED: ubiquitin carboxyl-terminal hydrolase 47-like [Bombus impatiens]
Locus_26_Transcript_5/23_Confidence_1.000_Length_395	gi|340716657|ref|XP_003396812.1|	54.81	1	387	386	520	2e-34	149	PREDICTED: ubiquitin carboxyl-terminal hydrolase 47-like isoform 2 [Bombus terrestris]
Locus_26_Transcript_6/23_Confidence_1.000_Length_350	gi|383851627|ref|XP_003701333.1|	87.5	182	349	908	963	3e-23	112	PREDICTED: uncharacterized protein LOC100875671 [Megachile rotundata]
Locus_26_Transcript_6/23_Confidence_1.000_Length_350	gi|380028397|ref|XP_003697889.1|	87.5	182	349	910	965	5e-23	111	PREDICTED: uncharacterized protein LOC100867381 [Apis florea]
Locus_26_Transcript_6/23_Confidence_1.000_Length_350	gi|328780855|ref|XP_393153.4|	87.5	182	349	911	966	5e-23	111	PREDICTED: hypothetical protein LOC409655 [Apis mellifera]
Locus_26_Transcript_6/23_Confidence_1.000_Length_350	gi|307215182|gb|EFN89954.1|	85.71	182	349	4415	4470	1e-22	110	Sorbin and SH3 domain-containing protein 1 [Harpegnathos saltator]
Locus_26_Transcript_6/23_Confidence_1.000_Length_350	gi|345488740|ref|XP_001605377.2|	85.71	182	349	2167	2222	2e-22	109	PREDICTED: hypothetical protein LOC100121771 [Nasonia vitripennis]
Locus_26_Transcript_7/23_Confidence_1.000_Length_450	gi|224924410|gb|ACN69155.1|	95.4	2	262	31	117	4e-42	174	microtubule-associated anchor protein [Stomoxys calcitrans]
Locus_26_Transcript_7/23_Confidence_1.000_Length_450	gi|90820032|gb|ABD98773.1|	97.67	2	259	31	116	7e-42	174	putative GABA-A receptor associated protein [Graphocephala atropunctata]
Locus_26_Transcript_7/23_Confidence_1.000_Length_450	gi|242007202|ref|XP_002424431.1|	96.51	2	259	31	116	1e-41	173	gamma-aminobutyric acid receptor-associated protein, putative [Pediculus humanus corporis]<>gamma-aminobutyric acid receptor-associated protein, putative [Pediculus humanus corporis]
Locus_26_Transcript_7/23_Confidence_1.000_Length_450	gi|289739951|gb|ADD18723.1|	94.25	2	262	31	117	2e-41	172	gamma-aminobutyric acid receptor associated protein [Glossina morsitans morsitans]
Locus_26_Transcript_7/23_Confidence_1.000_Length_450	gi|24641085|ref|NP_727447.1|	92.22	2	271	31	120	2e-41	172	Autophagy-specific gene 8a [Drosophila melanogaster]<>Autophagy-specific gene 8a [Drosophila melanogaster]<>LD05816p [Drosophila melanogaster]<>Atg8a-PA [synthetic construct]<>Atg8a-PA [synthetic construct]
Locus_26_Transcript_8/23_Confidence_1.000_Length_560	gi|345487070|ref|XP_001602426.2|	79.03	1	558	7650	7835	2e-85	319	PREDICTED: microtubule-actin cross-linking factor 1-like [Nasonia vitripennis]
Locus_26_Transcript_8/23_Confidence_1.000_Length_560	gi|328713966|ref|XP_003245226.1|	80.11	1	558	4876	5061	9e-85	317	PREDICTED: microtubule-actin cross-linking factor 1, isoforms 1/2/3/5-like isoform 6 [Acyrthosiphon pisum]
Locus_26_Transcript_8/23_Confidence_1.000_Length_560	gi|328713964|ref|XP_003245225.1|	80.11	1	558	4885	5070	9e-85	317	PREDICTED: microtubule-actin cross-linking factor 1, isoforms 1/2/3/5-like isoform 5 [Acyrthosiphon pisum]
Locus_26_Transcript_8/23_Confidence_1.000_Length_560	gi|328713962|ref|XP_001943041.2|	80.11	1	558	5135	5320	9e-85	317	PREDICTED: microtubule-actin cross-linking factor 1, isoforms 1/2/3/5-like isoform 1 [Acyrthosiphon pisum]
Locus_26_Transcript_8/23_Confidence_1.000_Length_560	gi|328713960|ref|XP_003245224.1|	80.11	1	558	4885	5070	9e-85	317	PREDICTED: microtubule-actin cross-linking factor 1, isoforms 1/2/3/5-like isoform 4 [Acyrthosiphon pisum]
Locus_26_Transcript_9/23_Confidence_1.000_Length_1148	gi|242007058|ref|XP_002424359.1|	69.58	42	968	111	419	7e-132	475	coiled-coil domain-containing protein 47 precursor, putative [Pediculus humanus corporis]<>coiled-coil domain-containing protein 47 precursor, putative [Pediculus humanus corporis]
Locus_26_Transcript_9/23_Confidence_1.000_Length_1148	gi|91088443|ref|XP_968621.1|	68.28	42	959	94	402	7e-124	449	PREDICTED: similar to CG17593 CG17593-PA [Tribolium castaneum]<>hypothetical protein TcasGA2_TC005820 [Tribolium castaneum]
Locus_26_Transcript_9/23_Confidence_1.000_Length_1148	gi|274315958|ref|NP_001162147.1|	61.81	42	962	85	392	5e-109	399	coiled-coil domain containing 47 precursor [Acyrthosiphon pisum]
Locus_26_Transcript_9/23_Confidence_1.000_Length_1148	gi|289740123|gb|ADD18809.1|	55.19	42	962	116	418	1e-101	375	uncharacterized conserved protein [Glossina morsitans morsitans]
Locus_26_Transcript_9/23_Confidence_1.000_Length_1148	gi|195434891|ref|XP_002065435.1|	55.99	42	962	126	429	2e-100	371	GK15447 [Drosophila willistoni]<>GK15447 [Drosophila willistoni]
Locus_26_Transcript_10/23_Confidence_1.000_Length_350	gi|383851627|ref|XP_003701333.1|	87.5	2	169	908	963	3e-23	112	PREDICTED: uncharacterized protein LOC100875671 [Megachile rotundata]
Locus_26_Transcript_10/23_Confidence_1.000_Length_350	gi|380028397|ref|XP_003697889.1|	87.5	2	169	910	965	5e-23	111	PREDICTED: uncharacterized protein LOC100867381 [Apis florea]
Locus_26_Transcript_10/23_Confidence_1.000_Length_350	gi|328780855|ref|XP_393153.4|	87.5	2	169	911	966	5e-23	111	PREDICTED: hypothetical protein LOC409655 [Apis mellifera]
Locus_26_Transcript_10/23_Confidence_1.000_Length_350	gi|307215182|gb|EFN89954.1|	85.71	2	169	4415	4470	1e-22	110	Sorbin and SH3 domain-containing protein 1 [Harpegnathos saltator]
Locus_26_Transcript_10/23_Confidence_1.000_Length_350	gi|345488740|ref|XP_001605377.2|	85.71	2	169	2167	2222	2e-22	109	PREDICTED: hypothetical protein LOC100121771 [Nasonia vitripennis]
Locus_26_Transcript_11/23_Confidence_1.000_Length_579	gi|307215182|gb|EFN89954.1|	72.43	3	545	4196	4375	2e-72	276	Sorbin and SH3 domain-containing protein 1 [Harpegnathos saltator]
Locus_26_Transcript_11/23_Confidence_1.000_Length_579	gi|383851627|ref|XP_003701333.1|	69.73	3	545	689	868	1e-70	270	PREDICTED: uncharacterized protein LOC100875671 [Megachile rotundata]
Locus_26_Transcript_11/23_Confidence_1.000_Length_579	gi|307172916|gb|EFN64083.1|	70.97	3	545	790	970	2e-70	269	Sorbin and SH3 domain-containing protein 1 [Camponotus floridanus]
Locus_26_Transcript_11/23_Confidence_1.000_Length_579	gi|380028397|ref|XP_003697889.1|	69.73	3	545	694	873	5e-70	268	PREDICTED: uncharacterized protein LOC100867381 [Apis florea]
Locus_26_Transcript_11/23_Confidence_1.000_Length_579	gi|328780855|ref|XP_393153.4|	69.73	3	545	695	874	5e-70	268	PREDICTED: hypothetical protein LOC409655 [Apis mellifera]
Locus_26_Transcript_12/23_Confidence_1.000_Length_450	gi|224924410|gb|ACN69155.1|	95.4	189	449	31	117	4e-42	174	microtubule-associated anchor protein [Stomoxys calcitrans]
Locus_26_Transcript_12/23_Confidence_1.000_Length_450	gi|90820032|gb|ABD98773.1|	97.67	192	449	31	116	7e-42	174	putative GABA-A receptor associated protein [Graphocephala atropunctata]
Locus_26_Transcript_12/23_Confidence_1.000_Length_450	gi|242007202|ref|XP_002424431.1|	96.51	192	449	31	116	1e-41	173	gamma-aminobutyric acid receptor-associated protein, putative [Pediculus humanus corporis]<>gamma-aminobutyric acid receptor-associated protein, putative [Pediculus humanus corporis]
Locus_26_Transcript_12/23_Confidence_1.000_Length_450	gi|289739951|gb|ADD18723.1|	94.25	189	449	31	117	2e-41	172	gamma-aminobutyric acid receptor associated protein [Glossina morsitans morsitans]
Locus_26_Transcript_12/23_Confidence_1.000_Length_450	gi|24641085|ref|NP_727447.1|	92.22	180	449	31	120	2e-41	172	Autophagy-specific gene 8a [Drosophila melanogaster]<>Autophagy-specific gene 8a [Drosophila melanogaster]<>LD05816p [Drosophila melanogaster]<>Atg8a-PA [synthetic construct]<>Atg8a-PA [synthetic construct]
Locus_26_Transcript_13/23_Confidence_1.000_Length_1148	gi|242007058|ref|XP_002424359.1|	69.58	181	1107	111	419	7e-132	475	coiled-coil domain-containing protein 47 precursor, putative [Pediculus humanus corporis]<>coiled-coil domain-containing protein 47 precursor, putative [Pediculus humanus corporis]
Locus_26_Transcript_13/23_Confidence_1.000_Length_1148	gi|91088443|ref|XP_968621.1|	68.28	190	1107	94	402	7e-124	449	PREDICTED: similar to CG17593 CG17593-PA [Tribolium castaneum]<>hypothetical protein TcasGA2_TC005820 [Tribolium castaneum]
Locus_26_Transcript_13/23_Confidence_1.000_Length_1148	gi|274315958|ref|NP_001162147.1|	61.81	187	1107	85	392	5e-109	399	coiled-coil domain containing 47 precursor [Acyrthosiphon pisum]
Locus_26_Transcript_13/23_Confidence_1.000_Length_1148	gi|289740123|gb|ADD18809.1|	55.19	187	1107	116	418	1e-101	375	uncharacterized conserved protein [Glossina morsitans morsitans]
Locus_26_Transcript_13/23_Confidence_1.000_Length_1148	gi|195434891|ref|XP_002065435.1|	55.99	187	1107	126	429	2e-100	371	GK15447 [Drosophila willistoni]<>GK15447 [Drosophila willistoni]
Locus_26_Transcript_16/23_Confidence_0.020_Length_1061	gi|383851627|ref|XP_003701333.1|	63	340	990	686	907	1e-74	285	PREDICTED: uncharacterized protein LOC100875671 [Megachile rotundata]
Locus_26_Transcript_16/23_Confidence_0.020_Length_1061	gi|307215182|gb|EFN89954.1|	63.72	340	987	4194	4414	6e-74	283	Sorbin and SH3 domain-containing protein 1 [Harpegnathos saltator]
Locus_26_Transcript_16/23_Confidence_0.020_Length_1061	gi|380028397|ref|XP_003697889.1|	62.5	340	990	691	909	2e-73	281	PREDICTED: uncharacterized protein LOC100867381 [Apis florea]
Locus_26_Transcript_16/23_Confidence_0.020_Length_1061	gi|328780855|ref|XP_393153.4|	62.5	340	990	692	910	2e-73	281	PREDICTED: hypothetical protein LOC409655 [Apis mellifera]
Locus_26_Transcript_16/23_Confidence_0.020_Length_1061	gi|345488740|ref|XP_001605377.2|	63.72	340	990	1946	2166	3e-72	277	PREDICTED: hypothetical protein LOC100121771 [Nasonia vitripennis]
Locus_26_Transcript_21/23_Confidence_0.020_Length_1528	gi|328713962|ref|XP_001943041.2|	80.59	716	1510	5134	5406	3e-124	450	PREDICTED: microtubule-actin cross-linking factor 1, isoforms 1/2/3/5-like isoform 1 [Acyrthosiphon pisum]
Locus_26_Transcript_21/23_Confidence_0.020_Length_1528	gi|328713960|ref|XP_003245224.1|	80.59	716	1510	4884	5156	3e-124	450	PREDICTED: microtubule-actin cross-linking factor 1, isoforms 1/2/3/5-like isoform 4 [Acyrthosiphon pisum]
Locus_26_Transcript_21/23_Confidence_0.020_Length_1528	gi|328713958|ref|XP_003245223.1|	80.59	716	1510	4875	5147	3e-124	450	PREDICTED: microtubule-actin cross-linking factor 1, isoforms 1/2/3/5-like isoform 3 [Acyrthosiphon pisum]
Locus_26_Transcript_21/23_Confidence_0.020_Length_1528	gi|328713956|ref|XP_003245222.1|	80.59	716	1510	4875	5147	3e-124	450	PREDICTED: microtubule-actin cross-linking factor 1, isoforms 1/2/3/5-like isoform 2 [Acyrthosiphon pisum]
Locus_26_Transcript_21/23_Confidence_0.020_Length_1528	gi|350403208|ref|XP_003486732.1|	76.9	716	1510	3063	3339	2e-121	441	PREDICTED: microtubule-actin cross-linking factor 1-like [Bombus impatiens]
Locus_26_Transcript_23/23_Confidence_0.066_Length_1932	gi|51038335|gb|AAT94076.1|	42.22	627	1025	51	173	8e-15	77.4	cytochrome oxidase subunit II [Pinthaeus humeralis]
Locus_26_Transcript_23/23_Confidence_0.066_Length_1932	gi|51038335|gb|AAT94076.1|	86.67	1103	1147	11	25	8e-15	30.8	cytochrome oxidase subunit II [Pinthaeus humeralis]
Locus_26_Transcript_23/23_Confidence_0.066_Length_1932	gi|260150946|ref|YP_003208156.1|	42.03	627	1034	48	173	1e-14	77	cytochrome c oxidase subunit II [Halyomorpha halys]<>cytochrome c oxidase subunit II [Halyomorpha halys]
Locus_26_Transcript_23/23_Confidence_0.066_Length_1932	gi|260150946|ref|YP_003208156.1|	86.67	1103	1147	11	25	1e-14	30.8	cytochrome c oxidase subunit II [Halyomorpha halys]<>cytochrome c oxidase subunit II [Halyomorpha halys]
Locus_26_Transcript_23/23_Confidence_0.066_Length_1932	gi|50593317|gb|AAT79405.1|	42.03	627	1034	48	173	1e-14	77	cytochrome oxidase subunit II [Halyomorpha halys]
Locus_28_Transcript_1/1_Confidence_1.000_Length_488	gi|242010919|ref|XP_002426205.1|	52.78	3	419	490	631	2e-37	159	conserved hypothetical protein [Pediculus humanus corporis]<>conserved hypothetical protein [Pediculus humanus corporis]
Locus_28_Transcript_1/1_Confidence_1.000_Length_488	gi|328697399|ref|XP_003240329.1|	55.65	3	347	476	590	7e-35	150	PREDICTED: protein unc-93 homolog A-like [Acyrthosiphon pisum]
Locus_28_Transcript_1/1_Confidence_1.000_Length_488	gi|345490065|ref|XP_001601631.2|	48.59	6	419	420	559	3e-32	142	PREDICTED: UNC93-like protein-like [Nasonia vitripennis]
Locus_28_Transcript_1/1_Confidence_1.000_Length_488	gi|383849216|ref|XP_003700241.1|	45.07	6	419	414	553	1e-30	137	PREDICTED: UNC93-like protein-like [Megachile rotundata]
Locus_28_Transcript_1/1_Confidence_1.000_Length_488	gi|380012991|ref|XP_003690555.1|	49.12	6	347	414	527	2e-30	136	PREDICTED: UNC93-like protein-like [Apis florea]
Locus_30_Transcript_1/2_Confidence_0.520_Length_734	gi|332022227|gb|EGI62542.1|	71.29	430	732	126	207	7e-31	139	CCR4-NOT transcription complex subunit 4 [Acromyrmex echinatior]
Locus_30_Transcript_1/2_Confidence_0.520_Length_734	gi|307178336|gb|EFN67090.1|	71.29	430	732	126	207	7e-31	139	CCR4-NOT transcription complex subunit 4 [Camponotus floridanus]
Locus_30_Transcript_1/2_Confidence_0.520_Length_734	gi|345493299|ref|XP_001605261.2|	90.28	517	732	126	197	9e-31	138	PREDICTED: hypothetical protein LOC100121651 [Nasonia vitripennis]
Locus_30_Transcript_1/2_Confidence_0.520_Length_734	gi|380024551|ref|XP_003696058.1|	86.11	517	732	126	197	6e-30	135	PREDICTED: uncharacterized protein LOC100872105 [Apis florea]
Locus_30_Transcript_1/2_Confidence_0.520_Length_734	gi|307206212|gb|EFN84292.1|	67.33	430	732	126	207	1e-29	135	CCR4-NOT transcription complex subunit 4 [Harpegnathos saltator]
Locus_30_Transcript_2/2_Confidence_0.680_Length_593	gi|328699379|ref|XP_001944205.2|	68.52	356	517	506	559	5e-13	79	PREDICTED: cytochrome P450 4g15-like [Acyrthosiphon pisum]
Locus_30_Transcript_2/2_Confidence_0.680_Length_593	gi|58429859|gb|AAW78325.1|	68.52	356	517	502	555	1e-12	77.8	cytochrome P450 family 4 [Chironomus tentans]
Locus_30_Transcript_2/2_Confidence_0.680_Length_593	gi|339958774|gb|AEK25132.1|	64.81	356	517	502	555	2e-12	76.6	cytochrome p450 family 4 subfamily G [Chironomus riparius]
Locus_30_Transcript_2/2_Confidence_0.680_Length_593	gi|94158626|ref|NP_001035323.1|	67.27	353	517	489	543	3e-12	76.3	cytochrome P450 4G11 [Apis mellifera]<>cytochrome P450 monooxygenase [Apis mellifera]
Locus_30_Transcript_2/2_Confidence_0.680_Length_593	gi|380014369|ref|XP_003691206.1|	66.67	356	517	500	553	6e-12	75.5	PREDICTED: LOW QUALITY PROTEIN: cytochrome P450 4g15-like [Apis florea]
Locus_31_Transcript_1/1_Confidence_1.000_Length_488	gi|242004446|ref|XP_002423097.1|	53.7	56	367	12	114	1e-20	103	cAMP-regulated phosphoprotein, putative [Pediculus humanus corporis]<>cAMP-regulated phosphoprotein, putative [Pediculus humanus corporis]
Locus_31_Transcript_1/1_Confidence_1.000_Length_488	gi|241896848|ref|NP_001155902.1|	56.82	128	391	37	123	2e-19	99.8	endosulfine [Acyrthosiphon pisum]<>hypothetical protein [Acyrthosiphon pisum]<>hypothetical protein [Acyrthosiphon pisum]<>hypothetical protein [Acyrthosiphon pisum]
Locus_31_Transcript_1/1_Confidence_1.000_Length_488	gi|156550735|ref|XP_001606056.1|	50.91	53	370	3	105	4e-19	98.6	PREDICTED: alpha-endosulfine-like [Nasonia vitripennis]
Locus_31_Transcript_1/1_Confidence_1.000_Length_488	gi|383861930|ref|XP_003706437.1|	51.35	47	370	2	104	5e-19	98.2	PREDICTED: alpha-endosulfine-like [Megachile rotundata]
Locus_31_Transcript_1/1_Confidence_1.000_Length_488	gi|380023566|ref|XP_003695589.1|	50.45	47	370	2	104	9e-19	97.4	PREDICTED: alpha-endosulfine-like isoform 1 [Apis florea]<>PREDICTED: alpha-endosulfine-like isoform 2 [Apis florea]
Locus_32_Transcript_6/10_Confidence_0.500_Length_1537	gi|380018369|ref|XP_003693102.1|	42.04	597	1433	13095	13405	2e-39	169	PREDICTED: LOW QUALITY PROTEIN: titin-like [Apis florea]
Locus_32_Transcript_6/10_Confidence_0.500_Length_1537	gi|380018369|ref|XP_003693102.1|	38.57	615	1430	11809	12090	3e-26	125	PREDICTED: LOW QUALITY PROTEIN: titin-like [Apis florea]
Locus_32_Transcript_6/10_Confidence_0.500_Length_1537	gi|380018369|ref|XP_003693102.1|	33.22	585	1409	11632	11896	5e-22	111	PREDICTED: LOW QUALITY PROTEIN: titin-like [Apis florea]
Locus_32_Transcript_6/10_Confidence_0.500_Length_1537	gi|380018369|ref|XP_003693102.1|	25.26	582	1421	13544	13817	8e-12	77.4	PREDICTED: LOW QUALITY PROTEIN: titin-like [Apis florea]
Locus_32_Transcript_6/10_Confidence_0.500_Length_1537	gi|380018369|ref|XP_003693102.1|	30.11	627	1433	13287	13528	7e-10	70.9	PREDICTED: LOW QUALITY PROTEIN: titin-like [Apis florea]
Locus_32_Transcript_8/10_Confidence_0.455_Length_1397	gi|380018369|ref|XP_003693102.1|	42.04	457	1293	13095	13405	2e-39	169	PREDICTED: LOW QUALITY PROTEIN: titin-like [Apis florea]
Locus_32_Transcript_8/10_Confidence_0.455_Length_1397	gi|380018369|ref|XP_003693102.1|	38.57	475	1290	11809	12090	2e-26	125	PREDICTED: LOW QUALITY PROTEIN: titin-like [Apis florea]
Locus_32_Transcript_8/10_Confidence_0.455_Length_1397	gi|380018369|ref|XP_003693102.1|	33.22	445	1269	11632	11896	4e-22	111	PREDICTED: LOW QUALITY PROTEIN: titin-like [Apis florea]
Locus_32_Transcript_8/10_Confidence_0.455_Length_1397	gi|380018369|ref|XP_003693102.1|	25.26	442	1281	13544	13817	7e-12	77.4	PREDICTED: LOW QUALITY PROTEIN: titin-like [Apis florea]
Locus_32_Transcript_8/10_Confidence_0.455_Length_1397	gi|380018369|ref|XP_003693102.1|	29.06	448	1293	5903	6210	2e-11	75.9	PREDICTED: LOW QUALITY PROTEIN: titin-like [Apis florea]
Locus_32_Transcript_9/10_Confidence_0.545_Length_1784	gi|380018369|ref|XP_003693102.1|	42.04	844	1680	13095	13405	2e-39	169	PREDICTED: LOW QUALITY PROTEIN: titin-like [Apis florea]
Locus_32_Transcript_9/10_Confidence_0.545_Length_1784	gi|380018369|ref|XP_003693102.1|	38.57	862	1677	11809	12090	3e-26	125	PREDICTED: LOW QUALITY PROTEIN: titin-like [Apis florea]
Locus_32_Transcript_9/10_Confidence_0.545_Length_1784	gi|380018369|ref|XP_003693102.1|	33.22	832	1656	11632	11896	6e-22	111	PREDICTED: LOW QUALITY PROTEIN: titin-like [Apis florea]
Locus_32_Transcript_9/10_Confidence_0.545_Length_1784	gi|380018369|ref|XP_003693102.1|	25.26	829	1668	13544	13817	1e-11	77.4	PREDICTED: LOW QUALITY PROTEIN: titin-like [Apis florea]
Locus_32_Transcript_9/10_Confidence_0.545_Length_1784	gi|380018369|ref|XP_003693102.1|	30.11	874	1680	13287	13528	9e-10	70.9	PREDICTED: LOW QUALITY PROTEIN: titin-like [Apis florea]
Locus_32_Transcript_10/10_Confidence_0.545_Length_2048	gi|380018369|ref|XP_003693102.1|	42.04	1108	1944	13095	13405	3e-39	169	PREDICTED: LOW QUALITY PROTEIN: titin-like [Apis florea]
Locus_32_Transcript_10/10_Confidence_0.545_Length_2048	gi|380018369|ref|XP_003693102.1|	38.57	1126	1941	11809	12090	4e-26	125	PREDICTED: LOW QUALITY PROTEIN: titin-like [Apis florea]
Locus_32_Transcript_10/10_Confidence_0.545_Length_2048	gi|380018369|ref|XP_003693102.1|	33.22	1096	1920	11632	11896	7e-22	111	PREDICTED: LOW QUALITY PROTEIN: titin-like [Apis florea]
Locus_32_Transcript_10/10_Confidence_0.545_Length_2048	gi|380018369|ref|XP_003693102.1|	25.26	1093	1932	13544	13817	1e-11	77.4	PREDICTED: LOW QUALITY PROTEIN: titin-like [Apis florea]
Locus_32_Transcript_10/10_Confidence_0.545_Length_2048	gi|380018369|ref|XP_003693102.1|	29.06	1099	1944	5903	6210	3e-11	75.9	PREDICTED: LOW QUALITY PROTEIN: titin-like [Apis florea]
Locus_33_Transcript_1/4_Confidence_0.769_Length_813	gi|345485959|ref|XP_001604961.2|	46.7	264	671	49	230	2e-29	134	PREDICTED: hypothetical protein LOC100121351 [Nasonia vitripennis]
Locus_33_Transcript_1/4_Confidence_0.769_Length_813	gi|189235679|ref|XP_971393.2|	55.71	267	644	47	181	5e-29	133	PREDICTED: similar to GA14874-PA [Tribolium castaneum]<>hypothetical protein TcasGA2_TC003798 [Tribolium castaneum]
Locus_33_Transcript_1/4_Confidence_0.769_Length_813	gi|195381939|ref|XP_002049690.1|	49.32	279	617	88	235	2e-27	127	GJ21734 [Drosophila virilis]<>GJ21734 [Drosophila virilis]
Locus_33_Transcript_1/4_Confidence_0.769_Length_813	gi|328780485|ref|XP_624404.2|	52.78	279	614	62	205	4e-27	126	PREDICTED: hypothetical protein LOC552020 [Apis mellifera]
Locus_33_Transcript_1/4_Confidence_0.769_Length_813	gi|195486196|ref|XP_002091402.1|	49.01	279	626	86	236	6e-27	126	GE13633 [Drosophila yakuba]<>GE13633 [Drosophila yakuba]
Locus_33_Transcript_2/4_Confidence_0.615_Length_676	gi|345485959|ref|XP_001604961.2|	54.23	264	611	89	230	2e-29	134	PREDICTED: hypothetical protein LOC100121351 [Nasonia vitripennis]
Locus_33_Transcript_2/4_Confidence_0.615_Length_676	gi|189235679|ref|XP_971393.2|	56.06	267	620	50	181	2e-28	130	PREDICTED: similar to GA14874-PA [Tribolium castaneum]<>hypothetical protein TcasGA2_TC003798 [Tribolium castaneum]
Locus_33_Transcript_2/4_Confidence_0.615_Length_676	gi|195381939|ref|XP_002049690.1|	49.35	279	635	83	235	1e-27	128	GJ21734 [Drosophila virilis]<>GJ21734 [Drosophila virilis]
Locus_33_Transcript_2/4_Confidence_0.615_Length_676	gi|328780485|ref|XP_624404.2|	52.78	279	614	62	205	3e-27	126	PREDICTED: hypothetical protein LOC552020 [Apis mellifera]
Locus_33_Transcript_2/4_Confidence_0.615_Length_676	gi|195486196|ref|XP_002091402.1|	50.34	279	608	92	236	6e-27	125	GE13633 [Drosophila yakuba]<>GE13633 [Drosophila yakuba]
Locus_33_Transcript_3/4_Confidence_0.462_Length_855	gi|345485959|ref|XP_001604961.2|	54.93	264	611	89	230	8e-30	135	PREDICTED: hypothetical protein LOC100121351 [Nasonia vitripennis]
Locus_33_Transcript_3/4_Confidence_0.462_Length_855	gi|189235679|ref|XP_971393.2|	57.36	267	611	53	181	3e-28	130	PREDICTED: similar to GA14874-PA [Tribolium castaneum]<>hypothetical protein TcasGA2_TC003798 [Tribolium castaneum]
Locus_33_Transcript_3/4_Confidence_0.462_Length_855	gi|195381939|ref|XP_002049690.1|	51.05	279	602	93	235	3e-27	127	GJ21734 [Drosophila virilis]<>GJ21734 [Drosophila virilis]
Locus_33_Transcript_3/4_Confidence_0.462_Length_855	gi|195583574|ref|XP_002081592.1|	50.68	279	611	94	236	6e-27	126	GD11100 [Drosophila simulans]<>GD11100 [Drosophila simulans]
Locus_33_Transcript_3/4_Confidence_0.462_Length_855	gi|195334549|ref|XP_002033940.1|	50.68	279	611	94	236	6e-27	126	GM21592 [Drosophila sechellia]<>GM21592 [Drosophila sechellia]
Locus_33_Transcript_4/4_Confidence_0.769_Length_820	gi|189235679|ref|XP_971393.2|	47.51	267	725	1	181	5e-31	139	PREDICTED: similar to GA14874-PA [Tribolium castaneum]<>hypothetical protein TcasGA2_TC003798 [Tribolium castaneum]
Locus_33_Transcript_4/4_Confidence_0.769_Length_820	gi|345485959|ref|XP_001604961.2|	50.6	264	686	69	230	5e-30	136	PREDICTED: hypothetical protein LOC100121351 [Nasonia vitripennis]
Locus_33_Transcript_4/4_Confidence_0.769_Length_820	gi|307176565|gb|EFN66052.1|	45.41	279	725	1	196	9e-30	135	hypothetical protein EAG_14550 [Camponotus floridanus]
Locus_33_Transcript_4/4_Confidence_0.769_Length_820	gi|328780485|ref|XP_624404.2|	44.39	279	725	1	205	5e-28	129	PREDICTED: hypothetical protein LOC552020 [Apis mellifera]
Locus_33_Transcript_4/4_Confidence_0.769_Length_820	gi|383852394|ref|XP_003701713.1|	43.07	279	725	1	201	7e-28	129	PREDICTED: uncharacterized protein LOC100882110 [Megachile rotundata]
Locus_34_Transcript_1/21_Confidence_1.000_Length_440	gi|110765405|ref|XP_001122854.1|	69.18	3	440	30	175	3e-55	218	PREDICTED: IST1 homolog [Apis mellifera]
Locus_34_Transcript_1/21_Confidence_1.000_Length_440	gi|322793690|gb|EFZ17114.1|	69.18	3	440	30	175	4e-55	218	hypothetical protein SINV_08075 [Solenopsis invicta]
Locus_34_Transcript_1/21_Confidence_1.000_Length_440	gi|383859579|ref|XP_003705271.1|	69.18	3	440	30	175	1e-54	216	PREDICTED: IST1 homolog [Megachile rotundata]
Locus_34_Transcript_1/21_Confidence_1.000_Length_440	gi|156546010|ref|XP_001607952.1|	68.49	3	440	30	175	1e-54	216	PREDICTED: IST1 homolog [Nasonia vitripennis]
Locus_34_Transcript_1/21_Confidence_1.000_Length_440	gi|307202753|gb|EFN82044.1|	68.49	3	440	30	175	2e-54	215	Uncharacterized protein KIAA0174 [Harpegnathos saltator]
Locus_34_Transcript_2/21_Confidence_1.000_Length_425	gi|270008007|gb|EFA04455.1|	37.58	3	425	171	293	6e-09	64.7	hypothetical protein TcasGA2_TC014759 [Tribolium castaneum]
Locus_34_Transcript_3/21_Confidence_1.000_Length_331	gi|270011960|gb|EFA08408.1|	86.36	1	330	81	190	9e-51	203	hypothetical protein TcasGA2_TC006055 [Tribolium castaneum]
Locus_34_Transcript_3/21_Confidence_1.000_Length_331	gi|91087839|ref|XP_967837.1|	86.36	1	330	81	190	9e-51	203	PREDICTED: similar to TBPH CG10327-PA [Tribolium castaneum]
Locus_34_Transcript_3/21_Confidence_1.000_Length_331	gi|242023524|ref|XP_002432182.1|	83.64	1	330	79	188	4e-49	198	Heterogeneous nuclear ribonucleoprotein A1, putative [Pediculus humanus corporis]<>Heterogeneous nuclear ribonucleoprotein A1, putative [Pediculus humanus corporis]
Locus_34_Transcript_3/21_Confidence_1.000_Length_331	gi|345490453|ref|XP_001602436.2|	82.73	1	330	78	187	2e-48	195	PREDICTED: TAR DNA-binding protein 43-like [Nasonia vitripennis]
Locus_34_Transcript_3/21_Confidence_1.000_Length_331	gi|332029556|gb|EGI69445.1|	82.73	1	330	79	188	2e-48	195	TAR DNA-binding protein 43 [Acromyrmex echinatior]
Locus_34_Transcript_4/21_Confidence_1.000_Length_782	gi|270013585|gb|EFA10033.1|	52.27	307	780	650	825	9e-19	99	hypothetical protein TcasGA2_TC012205 [Tribolium castaneum]
Locus_34_Transcript_4/21_Confidence_1.000_Length_782	gi|189240639|ref|XP_001809361.1|	47.94	307	780	666	859	5e-17	93.2	PREDICTED: similar to MICAL-like CG11259-PA [Tribolium castaneum]
Locus_34_Transcript_4/21_Confidence_1.000_Length_782	gi|328700197|ref|XP_001949567.2|	63.97	376	780	511	645	2e-16	90.9	PREDICTED: hypothetical protein LOC100161003 [Acyrthosiphon pisum]
Locus_34_Transcript_4/21_Confidence_1.000_Length_782	gi|321462785|gb|EFX73806.1|	52.41	301	780	698	857	5e-16	89.7	hypothetical protein DAPPUDRAFT_324972 [Daphnia pulex]
Locus_34_Transcript_4/21_Confidence_1.000_Length_782	gi|242003024|ref|XP_002422583.1|	46.43	307	780	518	680	9e-16	89	conserved hypothetical protein [Pediculus humanus corporis]<>conserved hypothetical protein [Pediculus humanus corporis]
Locus_34_Transcript_5/21_Confidence_1.000_Length_782	gi|270013585|gb|EFA10033.1|	52.27	3	476	650	825	9e-19	99	hypothetical protein TcasGA2_TC012205 [Tribolium castaneum]
Locus_34_Transcript_5/21_Confidence_1.000_Length_782	gi|189240639|ref|XP_001809361.1|	47.94	3	476	666	859	5e-17	93.2	PREDICTED: similar to MICAL-like CG11259-PA [Tribolium castaneum]
Locus_34_Transcript_5/21_Confidence_1.000_Length_782	gi|328700197|ref|XP_001949567.2|	63.97	3	407	511	645	2e-16	90.9	PREDICTED: hypothetical protein LOC100161003 [Acyrthosiphon pisum]
Locus_34_Transcript_5/21_Confidence_1.000_Length_782	gi|321462785|gb|EFX73806.1|	52.41	3	482	698	857	5e-16	89.7	hypothetical protein DAPPUDRAFT_324972 [Daphnia pulex]
Locus_34_Transcript_5/21_Confidence_1.000_Length_782	gi|242003024|ref|XP_002422583.1|	46.43	3	476	518	680	9e-16	89	conserved hypothetical protein [Pediculus humanus corporis]<>conserved hypothetical protein [Pediculus humanus corporis]
Locus_34_Transcript_6/21_Confidence_1.000_Length_331	gi|270011960|gb|EFA08408.1|	86.36	2	331	81	190	9e-51	203	hypothetical protein TcasGA2_TC006055 [Tribolium castaneum]
Locus_34_Transcript_6/21_Confidence_1.000_Length_331	gi|91087839|ref|XP_967837.1|	86.36	2	331	81	190	9e-51	203	PREDICTED: similar to TBPH CG10327-PA [Tribolium castaneum]
Locus_34_Transcript_6/21_Confidence_1.000_Length_331	gi|242023524|ref|XP_002432182.1|	83.64	2	331	79	188	4e-49	198	Heterogeneous nuclear ribonucleoprotein A1, putative [Pediculus humanus corporis]<>Heterogeneous nuclear ribonucleoprotein A1, putative [Pediculus humanus corporis]
Locus_34_Transcript_6/21_Confidence_1.000_Length_331	gi|345490453|ref|XP_001602436.2|	82.73	2	331	78	187	2e-48	195	PREDICTED: TAR DNA-binding protein 43-like [Nasonia vitripennis]
Locus_34_Transcript_6/21_Confidence_1.000_Length_331	gi|332029556|gb|EGI69445.1|	82.73	2	331	79	188	2e-48	195	TAR DNA-binding protein 43 [Acromyrmex echinatior]
Locus_34_Transcript_7/21_Confidence_1.000_Length_875	gi|322798098|gb|EFZ19937.1|	69.81	3	635	424	635	2e-86	323	hypothetical protein SINV_11289 [Solenopsis invicta]
Locus_34_Transcript_7/21_Confidence_1.000_Length_875	gi|383860911|ref|XP_003705931.1|	71.7	3	635	390	601	6e-86	322	PREDICTED: NADP-dependent malic enzyme-like [Megachile rotundata]
Locus_34_Transcript_7/21_Confidence_1.000_Length_875	gi|307205633|gb|EFN83914.1|	69.81	3	635	368	579	2e-85	320	NADP-dependent malic enzyme [Harpegnathos saltator]
Locus_34_Transcript_7/21_Confidence_1.000_Length_875	gi|332024179|gb|EGI64393.1|	68.4	3	635	340	551	4e-84	316	NADP-dependent malic enzyme [Acromyrmex echinatior]
Locus_34_Transcript_7/21_Confidence_1.000_Length_875	gi|350403727|ref|XP_003486883.1|	70.28	3	635	392	603	6e-84	315	PREDICTED: NADP-dependent malic enzyme-like [Bombus impatiens]
Locus_34_Transcript_8/21_Confidence_1.000_Length_378	gi|91093505|ref|XP_969151.1|	82.4	2	376	268	392	2e-47	192	PREDICTED: similar to malic enzyme [Tribolium castaneum]<>hypothetical protein TcasGA2_TC005232 [Tribolium castaneum]
Locus_34_Transcript_8/21_Confidence_1.000_Length_378	gi|347971359|ref|XP_003436731.1|	82.26	2	373	273	396	5e-47	191	AGAP004159-PB [Anopheles gambiae str. PEST]<>AGAP004159-PB [Anopheles gambiae str. PEST]
Locus_34_Transcript_8/21_Confidence_1.000_Length_378	gi|347971361|ref|XP_313043.5|	82.26	2	373	215	338	5e-47	191	AGAP004159-PA [Anopheles gambiae str. PEST]<>AGAP004159-PA [Anopheles gambiae str. PEST]
Locus_34_Transcript_8/21_Confidence_1.000_Length_378	gi|328783496|ref|XP_393180.3|	80.8	2	376	265	389	8e-47	190	PREDICTED: NADP-dependent malic enzyme [Apis mellifera]
Locus_34_Transcript_8/21_Confidence_1.000_Length_378	gi|380016241|ref|XP_003692096.1|	80	2	376	265	389	4e-46	188	PREDICTED: LOW QUALITY PROTEIN: NADP-dependent malic enzyme-like [Apis florea]
Locus_34_Transcript_9/21_Confidence_1.000_Length_440	gi|110765405|ref|XP_001122854.1|	69.18	1	438	30	175	3e-55	218	PREDICTED: IST1 homolog [Apis mellifera]
Locus_34_Transcript_9/21_Confidence_1.000_Length_440	gi|322793690|gb|EFZ17114.1|	69.18	1	438	30	175	4e-55	218	hypothetical protein SINV_08075 [Solenopsis invicta]
Locus_34_Transcript_9/21_Confidence_1.000_Length_440	gi|383859579|ref|XP_003705271.1|	69.18	1	438	30	175	1e-54	216	PREDICTED: IST1 homolog [Megachile rotundata]
Locus_34_Transcript_9/21_Confidence_1.000_Length_440	gi|156546010|ref|XP_001607952.1|	68.49	1	438	30	175	1e-54	216	PREDICTED: IST1 homolog [Nasonia vitripennis]
Locus_34_Transcript_9/21_Confidence_1.000_Length_440	gi|307202753|gb|EFN82044.1|	68.49	1	438	30	175	2e-54	215	Uncharacterized protein KIAA0174 [Harpegnathos saltator]
Locus_34_Transcript_10/21_Confidence_1.000_Length_425	gi|270008007|gb|EFA04455.1|	37.58	1	423	171	293	6e-09	64.7	hypothetical protein TcasGA2_TC014759 [Tribolium castaneum]
Locus_34_Transcript_11/21_Confidence_1.000_Length_875	gi|322798098|gb|EFZ19937.1|	69.81	241	873	424	635	2e-86	323	hypothetical protein SINV_11289 [Solenopsis invicta]
Locus_34_Transcript_11/21_Confidence_1.000_Length_875	gi|383860911|ref|XP_003705931.1|	71.7	241	873	390	601	6e-86	322	PREDICTED: NADP-dependent malic enzyme-like [Megachile rotundata]
Locus_34_Transcript_11/21_Confidence_1.000_Length_875	gi|307205633|gb|EFN83914.1|	69.81	241	873	368	579	2e-85	320	NADP-dependent malic enzyme [Harpegnathos saltator]
Locus_34_Transcript_11/21_Confidence_1.000_Length_875	gi|332024179|gb|EGI64393.1|	68.4	241	873	340	551	4e-84	316	NADP-dependent malic enzyme [Acromyrmex echinatior]
Locus_34_Transcript_11/21_Confidence_1.000_Length_875	gi|350403727|ref|XP_003486883.1|	70.28	241	873	392	603	6e-84	315	PREDICTED: NADP-dependent malic enzyme-like [Bombus impatiens]
Locus_34_Transcript_12/21_Confidence_1.000_Length_378	gi|91093505|ref|XP_969151.1|	82.4	3	377	268	392	2e-47	192	PREDICTED: similar to malic enzyme [Tribolium castaneum]<>hypothetical protein TcasGA2_TC005232 [Tribolium castaneum]
Locus_34_Transcript_12/21_Confidence_1.000_Length_378	gi|347971359|ref|XP_003436731.1|	82.26	6	377	273	396	5e-47	191	AGAP004159-PB [Anopheles gambiae str. PEST]<>AGAP004159-PB [Anopheles gambiae str. PEST]
Locus_34_Transcript_12/21_Confidence_1.000_Length_378	gi|347971361|ref|XP_313043.5|	82.26	6	377	215	338	5e-47	191	AGAP004159-PA [Anopheles gambiae str. PEST]<>AGAP004159-PA [Anopheles gambiae str. PEST]
Locus_34_Transcript_12/21_Confidence_1.000_Length_378	gi|328783496|ref|XP_393180.3|	80.8	3	377	265	389	8e-47	190	PREDICTED: NADP-dependent malic enzyme [Apis mellifera]
Locus_34_Transcript_12/21_Confidence_1.000_Length_378	gi|380016241|ref|XP_003692096.1|	80	3	377	265	389	4e-46	188	PREDICTED: LOW QUALITY PROTEIN: NADP-dependent malic enzyme-like [Apis florea]
Locus_34_Transcript_17/21_Confidence_0.031_Length_476	gi|291195901|gb|ADD84665.1|	35.71	80	325	55	138	5e-09	65.1	odorant-binding protein 1 [Apolygus lucorum]<>odorant binding protein 9 [Apolygus lucorum]
Locus_34_Transcript_17/21_Confidence_0.031_Length_476	gi|349592322|gb|AEP95759.1|	35.71	80	325	55	138	8e-09	64.3	odorant binding protein 5 [Apolygus lucorum]
Locus_35_Transcript_2/9_Confidence_0.394_Length_800	gi|288563819|gb|ADC53707.1|	27.94	432	791	83	217	7e-17	58.5	unknown [Blattella germanica]
Locus_35_Transcript_2/9_Confidence_0.394_Length_800	gi|288563819|gb|ADC53707.1|	38.03	163	372	236	306	7e-17	50.4	unknown [Blattella germanica]
Locus_35_Transcript_2/9_Confidence_0.394_Length_800	gi|288563819|gb|ADC53707.1|	40	27	86	337	356	7e-17	23.9	unknown [Blattella germanica]
Locus_35_Transcript_2/9_Confidence_0.394_Length_800	gi|56798156|dbj|BAD82946.1|	26.92	375	791	653	803	4e-13	53.5	non-LTR retrotransposon R1Bmks ORF2 protein [Bombyx mori]
Locus_35_Transcript_2/9_Confidence_0.394_Length_800	gi|56798156|dbj|BAD82946.1|	44.44	193	378	803	865	4e-13	47	non-LTR retrotransposon R1Bmks ORF2 protein [Bombyx mori]
Locus_35_Transcript_3/9_Confidence_0.636_Length_2676	gi|56798156|dbj|BAD82946.1|	33.72	375	1097	549	803	7e-68	118	non-LTR retrotransposon R1Bmks ORF2 protein [Bombyx mori]
Locus_35_Transcript_3/9_Confidence_0.636_Length_2676	gi|56798156|dbj|BAD82946.1|	27.6	1335	2471	71	465	7e-68	110	non-LTR retrotransposon R1Bmks ORF2 protein [Bombyx mori]
Locus_35_Transcript_3/9_Confidence_0.636_Length_2676	gi|56798156|dbj|BAD82946.1|	34.67	1114	1338	468	542	7e-68	52.4	non-LTR retrotransposon R1Bmks ORF2 protein [Bombyx mori]
Locus_35_Transcript_3/9_Confidence_0.636_Length_2676	gi|56798156|dbj|BAD82946.1|	44.44	193	378	803	865	7e-68	47	non-LTR retrotransposon R1Bmks ORF2 protein [Bombyx mori]
Locus_35_Transcript_3/9_Confidence_0.636_Length_2676	gi|556020|gb|AAC13649.1|	33.33	375	1097	549	802	1e-66	114	reverse transcriptase [Bombyx mori]
Locus_35_Transcript_4/9_Confidence_0.303_Length_1576	gi|12597214|dbj|BAB21511.1|	27.29	235	1572	476	935	7e-36	152	TRAS3 [Bombyx mori]
Locus_35_Transcript_4/9_Confidence_0.303_Length_1576	gi|12597214|dbj|BAB21511.1|	33.33	68	166	962	994	7e-36	26.6	TRAS3 [Bombyx mori]
Locus_35_Transcript_4/9_Confidence_0.303_Length_1576	gi|12597220|dbj|BAB21514.1|	27.85	235	1413	5	409	2e-34	151	TRAS6 [Bombyx mori]
Locus_35_Transcript_4/9_Confidence_0.303_Length_1576	gi|12597220|dbj|BAB21514.1|	30.3	68	166	436	468	2e-34	22.3	TRAS6 [Bombyx mori]
Locus_35_Transcript_4/9_Confidence_0.303_Length_1576	gi|1549144|dbj|BAA07467.1|	25.79	235	1413	22	424	8e-34	145	ORF2 [Bombyx mori]
Locus_35_Transcript_5/9_Confidence_0.394_Length_2690	gi|56798156|dbj|BAD82946.1|	34.48	380	1111	549	803	6e-71	128	non-LTR retrotransposon R1Bmks ORF2 protein [Bombyx mori]
Locus_35_Transcript_5/9_Confidence_0.394_Length_2690	gi|56798156|dbj|BAD82946.1|	27.6	1349	2485	71	465	6e-71	110	non-LTR retrotransposon R1Bmks ORF2 protein [Bombyx mori]
Locus_35_Transcript_5/9_Confidence_0.394_Length_2690	gi|56798156|dbj|BAD82946.1|	34.67	1128	1352	468	542	6e-71	52.4	non-LTR retrotransposon R1Bmks ORF2 protein [Bombyx mori]
Locus_35_Transcript_5/9_Confidence_0.394_Length_2690	gi|56798156|dbj|BAD82946.1|	44.44	198	383	803	865	6e-71	47	non-LTR retrotransposon R1Bmks ORF2 protein [Bombyx mori]
Locus_35_Transcript_5/9_Confidence_0.394_Length_2690	gi|556020|gb|AAC13649.1|	34.1	380	1111	549	802	1e-69	124	reverse transcriptase [Bombyx mori]
Locus_35_Transcript_6/9_Confidence_0.394_Length_818	gi|288563819|gb|ADC53707.1|	28.57	432	803	80	217	2e-16	57.4	unknown [Blattella germanica]
Locus_35_Transcript_6/9_Confidence_0.394_Length_818	gi|288563819|gb|ADC53707.1|	38.03	163	372	236	306	2e-16	50.4	unknown [Blattella germanica]
Locus_35_Transcript_6/9_Confidence_0.394_Length_818	gi|288563819|gb|ADC53707.1|	40	27	86	337	356	2e-16	23.9	unknown [Blattella germanica]
Locus_35_Transcript_6/9_Confidence_0.394_Length_818	gi|56798156|dbj|BAD82946.1|	27.5	375	803	650	803	2e-13	54.3	non-LTR retrotransposon R1Bmks ORF2 protein [Bombyx mori]
Locus_35_Transcript_6/9_Confidence_0.394_Length_818	gi|56798156|dbj|BAD82946.1|	44.44	193	378	803	865	2e-13	47	non-LTR retrotransposon R1Bmks ORF2 protein [Bombyx mori]
Locus_35_Transcript_7/9_Confidence_0.394_Length_2689	gi|56798156|dbj|BAD82946.1|	34.48	379	1110	549	803	6e-71	128	non-LTR retrotransposon R1Bmks ORF2 protein [Bombyx mori]
Locus_35_Transcript_7/9_Confidence_0.394_Length_2689	gi|56798156|dbj|BAD82946.1|	27.6	1348	2484	71	465	6e-71	110	non-LTR retrotransposon R1Bmks ORF2 protein [Bombyx mori]
Locus_35_Transcript_7/9_Confidence_0.394_Length_2689	gi|56798156|dbj|BAD82946.1|	34.67	1127	1351	468	542	6e-71	52.4	non-LTR retrotransposon R1Bmks ORF2 protein [Bombyx mori]
Locus_35_Transcript_7/9_Confidence_0.394_Length_2689	gi|56798156|dbj|BAD82946.1|	44.44	197	382	803	865	6e-71	47	non-LTR retrotransposon R1Bmks ORF2 protein [Bombyx mori]
Locus_35_Transcript_7/9_Confidence_0.394_Length_2689	gi|556020|gb|AAC13649.1|	34.1	379	1110	549	802	1e-69	124	reverse transcriptase [Bombyx mori]
Locus_35_Transcript_8/9_Confidence_0.394_Length_2941	gi|56798156|dbj|BAD82946.1|	34.48	631	1362	549	803	5e-78	128	non-LTR retrotransposon R1Bmks ORF2 protein [Bombyx mori]
Locus_35_Transcript_8/9_Confidence_0.394_Length_2941	gi|56798156|dbj|BAD82946.1|	27.6	1600	2736	71	465	5e-78	110	non-LTR retrotransposon R1Bmks ORF2 protein [Bombyx mori]
Locus_35_Transcript_8/9_Confidence_0.394_Length_2941	gi|56798156|dbj|BAD82946.1|	34.67	1379	1603	468	542	5e-78	52.4	non-LTR retrotransposon R1Bmks ORF2 protein [Bombyx mori]
Locus_35_Transcript_8/9_Confidence_0.394_Length_2941	gi|56798156|dbj|BAD82946.1|	44.44	449	634	803	865	5e-78	47	non-LTR retrotransposon R1Bmks ORF2 protein [Bombyx mori]
Locus_35_Transcript_8/9_Confidence_0.394_Length_2941	gi|56798156|dbj|BAD82946.1|	32.43	124	345	899	971	5e-78	44.3	non-LTR retrotransposon R1Bmks ORF2 protein [Bombyx mori]
Locus_35_Transcript_9/9_Confidence_0.636_Length_2685	gi|56798156|dbj|BAD82946.1|	34.48	375	1106	549	803	6e-71	128	non-LTR retrotransposon R1Bmks ORF2 protein [Bombyx mori]
Locus_35_Transcript_9/9_Confidence_0.636_Length_2685	gi|56798156|dbj|BAD82946.1|	27.6	1344	2480	71	465	6e-71	110	non-LTR retrotransposon R1Bmks ORF2 protein [Bombyx mori]
Locus_35_Transcript_9/9_Confidence_0.636_Length_2685	gi|56798156|dbj|BAD82946.1|	34.67	1123	1347	468	542	6e-71	52.4	non-LTR retrotransposon R1Bmks ORF2 protein [Bombyx mori]
Locus_35_Transcript_9/9_Confidence_0.636_Length_2685	gi|56798156|dbj|BAD82946.1|	44.44	193	378	803	865	6e-71	47	non-LTR retrotransposon R1Bmks ORF2 protein [Bombyx mori]
Locus_35_Transcript_9/9_Confidence_0.636_Length_2685	gi|556020|gb|AAC13649.1|	34.1	375	1106	549	802	1e-69	124	reverse transcriptase [Bombyx mori]
Locus_38_Transcript_1/1_Confidence_1.000_Length_334	gi|255068805|emb|CBA11992.1|	43.48	7	282	833	924	8e-14	80.9	endonuclease-reverse transcriptase HmRTE-e01 [Heliconius melpomene]
Locus_38_Transcript_1/1_Confidence_1.000_Length_334	gi|357627990|gb|EHJ77482.1|	41.3	7	282	154	245	7e-13	77.8	endonuclease-reverse transcriptase HmRTE-e01 [Danaus plexippus]
Locus_38_Transcript_1/1_Confidence_1.000_Length_334	gi|357624224|gb|EHJ75084.1|	41.3	7	282	319	410	7e-13	77.8	endonuclease-reverse transcriptase HmRTE-e01 [Danaus plexippus]
Locus_38_Transcript_1/1_Confidence_1.000_Length_334	gi|357623994|gb|EHJ74922.1|	41.3	7	282	266	357	7e-13	77.8	endonuclease-reverse transcriptase HmRTE-e01 [Danaus plexippus]
Locus_38_Transcript_1/1_Confidence_1.000_Length_334	gi|357621247|gb|EHJ73144.1|	39.39	7	303	147	245	7e-13	77.8	endonuclease-reverse transcriptase HmRTE-e01 [Danaus plexippus]
Locus_39_Transcript_1/1_Confidence_1.000_Length_1553	gi|345483539|ref|XP_003424838.1|	97.85	144	1394	1	418	0	862	PREDICTED: probable histone-binding protein Caf1 isoform 2 [Nasonia vitripennis]
Locus_39_Transcript_1/1_Confidence_1.000_Length_1553	gi|307206335|gb|EFN84392.1|	97.61	144	1394	2	419	0	860	Probable histone-binding protein Caf1 [Harpegnathos saltator]
Locus_39_Transcript_1/1_Confidence_1.000_Length_1553	gi|156553332|ref|XP_001602921.1|	98.54	144	1379	11	422	0	860	PREDICTED: probable histone-binding protein Caf1 isoform 1 [Nasonia vitripennis]
Locus_39_Transcript_1/1_Confidence_1.000_Length_1553	gi|66534191|ref|XP_624580.1|	97.61	144	1394	1	418	0	860	PREDICTED: probable histone-binding protein Caf1 [Apis mellifera]<>PREDICTED: probable histone-binding protein Caf1-like [Bombus terrestris]<>PREDICTED: probable histone-binding protein Caf1-like [Bombus impatiens]<>PREDICTED: probable histone-binding protein Caf1-like [Megachile rotundata]
Locus_39_Transcript_1/1_Confidence_1.000_Length_1553	gi|380019039|ref|XP_003693425.1|	97.37	144	1394	1	418	0	858	PREDICTED: LOW QUALITY PROTEIN: probable histone-binding protein Caf1-like [Apis florea]
Locus_40_Transcript_1/2_Confidence_0.857_Length_1190	gi|193582510|ref|XP_001951708.1|	87.04	85	732	322	537	1e-172	384	PREDICTED: glutamate dehydrogenase, mitochondrial-like [Acyrthosiphon pisum]
Locus_40_Transcript_1/2_Confidence_0.857_Length_1190	gi|193582510|ref|XP_001951708.1|	81.05	740	1189	168	319	1e-172	250	PREDICTED: glutamate dehydrogenase, mitochondrial-like [Acyrthosiphon pisum]
Locus_40_Transcript_1/2_Confidence_0.857_Length_1190	gi|383854474|ref|XP_003702746.1|	87.5	85	732	338	553	2e-172	385	PREDICTED: glutamate dehydrogenase, mitochondrial-like [Megachile rotundata]
Locus_40_Transcript_1/2_Confidence_0.857_Length_1190	gi|383854474|ref|XP_003702746.1|	88.06	737	1138	204	336	2e-172	248	PREDICTED: glutamate dehydrogenase, mitochondrial-like [Megachile rotundata]
Locus_40_Transcript_1/2_Confidence_0.857_Length_1190	gi|347971756|ref|XP_003436792.1|	86.57	85	732	339	554	1e-171	382	AGAP004362-PB [Anopheles gambiae str. PEST]<>AGAP004362-PB [Anopheles gambiae str. PEST]
Locus_40_Transcript_2/2_Confidence_0.857_Length_1853	gi|193582510|ref|XP_001951708.1|	81.16	740	1726	1	319	0	554	PREDICTED: glutamate dehydrogenase, mitochondrial-like [Acyrthosiphon pisum]
Locus_40_Transcript_2/2_Confidence_0.857_Length_1853	gi|193582510|ref|XP_001951708.1|	87.04	85	732	322	537	0	384	PREDICTED: glutamate dehydrogenase, mitochondrial-like [Acyrthosiphon pisum]
Locus_40_Transcript_2/2_Confidence_0.857_Length_1853	gi|458803|emb|CAA82304.1|	78.31	737	1726	1	332	0	546	glutamate dehydrogenase, short peptide [Drosophila melanogaster]
Locus_40_Transcript_2/2_Confidence_0.857_Length_1853	gi|458803|emb|CAA82304.1|	86.57	85	732	334	549	0	382	glutamate dehydrogenase, short peptide [Drosophila melanogaster]
Locus_40_Transcript_2/2_Confidence_0.857_Length_1853	gi|45553475|ref|NP_996274.1|	77.71	737	1726	1	332	0	541	glutamate dehydrogenase, isoform F [Drosophila melanogaster]<>glutamate dehydrogenase, isoform F [Drosophila melanogaster]
Locus_42_Transcript_1/3_Confidence_0.829_Length_1975	gi|345489593|ref|XP_003426174.1|	37.73	53	697	551	747	7e-11	74.7	PREDICTED: hypothetical protein LOC100119981 isoform 2 [Nasonia vitripennis]
Locus_42_Transcript_1/3_Confidence_0.829_Length_1975	gi|345489591|ref|XP_001603671.2|	37.73	53	697	551	747	7e-11	74.7	PREDICTED: hypothetical protein LOC100119981 isoform 1 [Nasonia vitripennis]
Locus_42_Transcript_1/3_Confidence_0.829_Length_1975	gi|345489595|ref|XP_003426175.1|	35.17	53	724	551	771	2e-10	73.2	PREDICTED: hypothetical protein LOC100119981 isoform 3 [Nasonia vitripennis]
Locus_42_Transcript_3/3_Confidence_0.927_Length_1975	gi|345489593|ref|XP_003426174.1|	37.73	53	697	551	747	7e-11	74.7	PREDICTED: hypothetical protein LOC100119981 isoform 2 [Nasonia vitripennis]
Locus_42_Transcript_3/3_Confidence_0.927_Length_1975	gi|345489591|ref|XP_001603671.2|	37.73	53	697	551	747	7e-11	74.7	PREDICTED: hypothetical protein LOC100119981 isoform 1 [Nasonia vitripennis]
Locus_42_Transcript_3/3_Confidence_0.927_Length_1975	gi|345489595|ref|XP_003426175.1|	35.17	53	724	551	771	2e-10	73.2	PREDICTED: hypothetical protein LOC100119981 isoform 3 [Nasonia vitripennis]
Locus_43_Transcript_1/24_Confidence_1.000_Length_399	gi|187608780|ref|NP_001120016.1|	66.67	3	362	1	120	6e-41	171	pyridoxamine 5'-phosphate oxidase [Xenopus (Silurana) tropicalis]<>LOC100144978 protein [Xenopus (Silurana) tropicalis]
Locus_43_Transcript_1/24_Confidence_1.000_Length_399	gi|68534867|gb|AAH99324.1|	65.83	3	362	1	120	4e-40	168	MGC84800 protein [Xenopus laevis]
Locus_43_Transcript_1/24_Confidence_1.000_Length_399	gi|148229878|ref|NP_001086328.1|	65.83	3	362	1	120	9e-40	167	pyridoxamine 5'-phosphate oxidase [Xenopus laevis]<>MGC84800 protein [Xenopus laevis]
Locus_43_Transcript_1/24_Confidence_1.000_Length_399	gi|383855346|ref|XP_003703175.1|	63.33	6	365	14	133	4e-38	161	PREDICTED: pyridoxine-5'-phosphate oxidase-like [Megachile rotundata]
Locus_43_Transcript_1/24_Confidence_1.000_Length_399	gi|149723910|ref|XP_001501967.1|	57.78	3	386	20	154	4e-38	161	PREDICTED: pyridoxine-5'-phosphate oxidase-like [Equus caballus]
Locus_43_Transcript_3/24_Confidence_1.000_Length_399	gi|187608780|ref|NP_001120016.1|	66.67	38	397	1	120	6e-41	171	pyridoxamine 5'-phosphate oxidase [Xenopus (Silurana) tropicalis]<>LOC100144978 protein [Xenopus (Silurana) tropicalis]
Locus_43_Transcript_3/24_Confidence_1.000_Length_399	gi|68534867|gb|AAH99324.1|	65.83	38	397	1	120	4e-40	168	MGC84800 protein [Xenopus laevis]
Locus_43_Transcript_3/24_Confidence_1.000_Length_399	gi|148229878|ref|NP_001086328.1|	65.83	38	397	1	120	9e-40	167	pyridoxamine 5'-phosphate oxidase [Xenopus laevis]<>MGC84800 protein [Xenopus laevis]
Locus_43_Transcript_3/24_Confidence_1.000_Length_399	gi|383855346|ref|XP_003703175.1|	63.33	35	394	14	133	4e-38	161	PREDICTED: pyridoxine-5'-phosphate oxidase-like [Megachile rotundata]
Locus_43_Transcript_3/24_Confidence_1.000_Length_399	gi|149723910|ref|XP_001501967.1|	57.78	14	397	20	154	4e-38	161	PREDICTED: pyridoxine-5'-phosphate oxidase-like [Equus caballus]
Locus_43_Transcript_5/24_Confidence_1.000_Length_487	gi|328707589|ref|XP_003243437.1|	28.31	2	487	588	748	3e-12	75.9	PREDICTED: hypothetical protein LOC100572891 [Acyrthosiphon pisum]
Locus_43_Transcript_5/24_Confidence_1.000_Length_487	gi|328707589|ref|XP_003243437.1|	28.48	26	487	344	496	8e-10	67.8	PREDICTED: hypothetical protein LOC100572891 [Acyrthosiphon pisum]
Locus_43_Transcript_5/24_Confidence_1.000_Length_487	gi|328701931|ref|XP_003241752.1|	30.12	2	475	925	1084	4e-12	75.5	PREDICTED: hypothetical protein LOC100568495 [Acyrthosiphon pisum]
Locus_43_Transcript_5/24_Confidence_1.000_Length_487	gi|67625701|tpe|CAJ00236.1|	28.66	5	487	388	551	3e-10	68.9	TPA: endonuclease-reverse transcriptase [Schistosoma mansoni]
Locus_43_Transcript_5/24_Confidence_1.000_Length_487	gi|76154385|gb|AAX25872.2|	27.88	2	481	127	289	8e-09	64.3	SJCHGC09318 protein [Schistosoma japonicum]
Locus_43_Transcript_6/24_Confidence_1.000_Length_352	gi|390366620|ref|XP_791979.2|	31.25	7	342	661	772	3e-10	69.3	PREDICTED: uncharacterized protein LOC587137 [Strongylocentrotus purpuratus]
Locus_43_Transcript_8/24_Confidence_1.000_Length_460	gi|307215250|gb|EFN90004.1|	61.59	23	436	158	295	1e-44	183	Para-hydroxybenzoate--polyprenyltransferase, mitochondrial [Harpegnathos saltator]
Locus_43_Transcript_8/24_Confidence_1.000_Length_460	gi|307179433|gb|EFN67757.1|	67.52	86	436	186	302	1e-43	179	Para-hydroxybenzoate--polyprenyltransferase, mitochondrial [Camponotus floridanus]
Locus_43_Transcript_8/24_Confidence_1.000_Length_460	gi|332023983|gb|EGI64201.1|	60.87	23	436	217	353	9e-43	177	Para-hydroxybenzoate--polyprenyltransferase, mitochondrial [Acromyrmex echinatior]
Locus_43_Transcript_8/24_Confidence_1.000_Length_460	gi|170043503|ref|XP_001849425.1|	63.79	86	433	156	271	6e-42	174	para-hydroxybenzoate-polyprenyltransferase, mitochondrial [Culex quinquefasciatus]<>para-hydroxybenzoate-polyprenyltransferase, mitochondrial [Culex quinquefasciatus]
Locus_43_Transcript_8/24_Confidence_1.000_Length_460	gi|157128875|ref|XP_001661527.1|	64.66	86	433	278	393	2e-41	172	4-hydroxybenzoate octaprenyltransferase [Aedes aegypti]<>RecName: Full=4-hydroxybenzoate polyprenyltransferase, mitochondrial; AltName: Full=Coenzyme Q biosynthesis protein 2; AltName: Full=Para-hydroxybenzoate--polyprenyltransferase; Short=PHB:polyprenyltransferase; Flags: Precursor<>4-hydroxybenzoate octaprenyltransferase [Aedes aegypti]
Locus_43_Transcript_9/24_Confidence_1.000_Length_302	gi|345484161|ref|XP_001601598.2|	55.66	1	300	204	307	2e-25	119	PREDICTED: Golgi pH regulator-like [Nasonia vitripennis]
Locus_43_Transcript_9/24_Confidence_1.000_Length_302	gi|357610358|gb|EHJ66944.1|	52.25	1	300	204	314	4e-25	118	hypothetical protein KGM_18894 [Danaus plexippus]
Locus_43_Transcript_9/24_Confidence_1.000_Length_302	gi|91093220|ref|XP_967110.1|	56.19	1	300	204	308	1e-24	117	PREDICTED: similar to GPR89A [Tribolium castaneum]<>hypothetical protein TcasGA2_TC010568 [Tribolium castaneum]
Locus_43_Transcript_9/24_Confidence_1.000_Length_302	gi|383864891|ref|XP_003707911.1|	58.65	1	300	204	306	1e-24	116	PREDICTED: Golgi pH regulator-like [Megachile rotundata]
Locus_43_Transcript_9/24_Confidence_1.000_Length_302	gi|307206463|gb|EFN84497.1|	58.65	1	300	151	253	2e-24	116	Protein GPR89A [Harpegnathos saltator]
Locus_43_Transcript_11/24_Confidence_1.000_Length_302	gi|345484161|ref|XP_001601598.2|	55.66	3	302	204	307	2e-25	119	PREDICTED: Golgi pH regulator-like [Nasonia vitripennis]
Locus_43_Transcript_11/24_Confidence_1.000_Length_302	gi|357610358|gb|EHJ66944.1|	52.25	3	302	204	314	4e-25	118	hypothetical protein KGM_18894 [Danaus plexippus]
Locus_43_Transcript_11/24_Confidence_1.000_Length_302	gi|91093220|ref|XP_967110.1|	56.19	3	302	204	308	1e-24	117	PREDICTED: similar to GPR89A [Tribolium castaneum]<>hypothetical protein TcasGA2_TC010568 [Tribolium castaneum]
Locus_43_Transcript_11/24_Confidence_1.000_Length_302	gi|383864891|ref|XP_003707911.1|	58.65	3	302	204	306	1e-24	116	PREDICTED: Golgi pH regulator-like [Megachile rotundata]
Locus_43_Transcript_11/24_Confidence_1.000_Length_302	gi|307206463|gb|EFN84497.1|	58.65	3	302	151	253	2e-24	116	Protein GPR89A [Harpegnathos saltator]
Locus_43_Transcript_12/24_Confidence_1.000_Length_460	gi|307215250|gb|EFN90004.1|	61.59	25	438	158	295	1e-44	183	Para-hydroxybenzoate--polyprenyltransferase, mitochondrial [Harpegnathos saltator]
Locus_43_Transcript_12/24_Confidence_1.000_Length_460	gi|307179433|gb|EFN67757.1|	67.52	25	375	186	302	1e-43	179	Para-hydroxybenzoate--polyprenyltransferase, mitochondrial [Camponotus floridanus]
Locus_43_Transcript_12/24_Confidence_1.000_Length_460	gi|332023983|gb|EGI64201.1|	60.87	25	438	217	353	9e-43	177	Para-hydroxybenzoate--polyprenyltransferase, mitochondrial [Acromyrmex echinatior]
Locus_43_Transcript_12/24_Confidence_1.000_Length_460	gi|170043503|ref|XP_001849425.1|	63.79	28	375	156	271	6e-42	174	para-hydroxybenzoate-polyprenyltransferase, mitochondrial [Culex quinquefasciatus]<>para-hydroxybenzoate-polyprenyltransferase, mitochondrial [Culex quinquefasciatus]
Locus_43_Transcript_12/24_Confidence_1.000_Length_460	gi|157128875|ref|XP_001661527.1|	64.66	28	375	278	393	2e-41	172	4-hydroxybenzoate octaprenyltransferase [Aedes aegypti]<>RecName: Full=4-hydroxybenzoate polyprenyltransferase, mitochondrial; AltName: Full=Coenzyme Q biosynthesis protein 2; AltName: Full=Para-hydroxybenzoate--polyprenyltransferase; Short=PHB:polyprenyltransferase; Flags: Precursor<>4-hydroxybenzoate octaprenyltransferase [Aedes aegypti]
Locus_43_Transcript_15/24_Confidence_1.000_Length_487	gi|328707589|ref|XP_003243437.1|	28.31	1	486	588	748	3e-12	75.9	PREDICTED: hypothetical protein LOC100572891 [Acyrthosiphon pisum]
Locus_43_Transcript_15/24_Confidence_1.000_Length_487	gi|328707589|ref|XP_003243437.1|	28.48	1	462	344	496	8e-10	67.8	PREDICTED: hypothetical protein LOC100572891 [Acyrthosiphon pisum]
Locus_43_Transcript_15/24_Confidence_1.000_Length_487	gi|328701931|ref|XP_003241752.1|	30.12	13	486	925	1084	4e-12	75.5	PREDICTED: hypothetical protein LOC100568495 [Acyrthosiphon pisum]
Locus_43_Transcript_15/24_Confidence_1.000_Length_487	gi|67625701|tpe|CAJ00236.1|	28.66	1	483	388	551	3e-10	68.9	TPA: endonuclease-reverse transcriptase [Schistosoma mansoni]
Locus_43_Transcript_15/24_Confidence_1.000_Length_487	gi|76154385|gb|AAX25872.2|	27.88	7	486	127	289	8e-09	64.3	SJCHGC09318 protein [Schistosoma japonicum]
Locus_43_Transcript_16/24_Confidence_1.000_Length_352	gi|390366620|ref|XP_791979.2|	31.25	11	346	661	772	3e-10	69.3	PREDICTED: uncharacterized protein LOC587137 [Strongylocentrotus purpuratus]
Locus_43_Transcript_17/24_Confidence_0.050_Length_1885	gi|158291669|ref|XP_313180.3|	33.05	1144	1851	4	242	3e-35	155	AGAP004262-PA [Anopheles gambiae str. PEST]<>AGAP004262-PA [Anopheles gambiae str. PEST]
Locus_43_Transcript_17/24_Confidence_0.050_Length_1885	gi|118777073|ref|XP_307380.3|	33.05	1144	1851	4	242	5e-35	154	Anopheles gambiae str. PEST AGAP012703-PA [Anopheles gambiae str. PEST]<>AGAP012703-PA [Anopheles gambiae str. PEST]
Locus_43_Transcript_17/24_Confidence_0.050_Length_1885	gi|340717647|ref|XP_003397291.1|	33.47	1144	1857	3	247	1e-33	150	PREDICTED: protein takeout-like [Bombus terrestris]
Locus_43_Transcript_17/24_Confidence_0.050_Length_1885	gi|242009643|ref|XP_002425592.1|	37.95	1144	1722	17	211	1e-33	150	protein takeout precursor, putative [Pediculus humanus corporis]<>protein takeout precursor, putative [Pediculus humanus corporis]
Locus_43_Transcript_17/24_Confidence_0.050_Length_1885	gi|193645777|ref|XP_001950706.1|	35.68	1144	1806	33	258	1e-33	150	PREDICTED: protein takeout-like [Acyrthosiphon pisum]
Locus_43_Transcript_18/24_Confidence_0.030_Length_1012	gi|158291669|ref|XP_313180.3|	32.64	35	742	4	242	5e-35	153	AGAP004262-PA [Anopheles gambiae str. PEST]<>AGAP004262-PA [Anopheles gambiae str. PEST]
Locus_43_Transcript_18/24_Confidence_0.030_Length_1012	gi|118777073|ref|XP_307380.3|	32.64	35	742	4	242	8e-35	152	Anopheles gambiae str. PEST AGAP012703-PA [Anopheles gambiae str. PEST]<>AGAP012703-PA [Anopheles gambiae str. PEST]
Locus_43_Transcript_18/24_Confidence_0.030_Length_1012	gi|242009643|ref|XP_002425592.1|	37.95	164	742	17	211	9e-34	149	protein takeout precursor, putative [Pediculus humanus corporis]<>protein takeout precursor, putative [Pediculus humanus corporis]
Locus_43_Transcript_18/24_Confidence_0.030_Length_1012	gi|328717644|ref|XP_001950683.2|	34.82	80	742	28	251	1e-33	149	PREDICTED: protein takeout-like [Acyrthosiphon pisum]
Locus_43_Transcript_18/24_Confidence_0.030_Length_1012	gi|340717647|ref|XP_003397291.1|	33.06	29	742	3	247	2e-33	148	PREDICTED: protein takeout-like [Bombus terrestris]
Locus_43_Transcript_19/24_Confidence_0.067_Length_1504	gi|333796920|gb|AEF98125.1|	40.72	825	1406	163	295	7e-34	83.6	cytochrome c oxidase subunit I [Lingulodinium polyedrum]
Locus_43_Transcript_19/24_Confidence_0.067_Length_1504	gi|333796920|gb|AEF98125.1|	55.56	577	711	333	374	7e-34	50.1	cytochrome c oxidase subunit I [Lingulodinium polyedrum]
Locus_43_Transcript_19/24_Confidence_0.067_Length_1504	gi|333796920|gb|AEF98125.1|	55.26	707	820	297	334	7e-34	43.5	cytochrome c oxidase subunit I [Lingulodinium polyedrum]
Locus_43_Transcript_19/24_Confidence_0.067_Length_1504	gi|333796920|gb|AEF98125.1|	85	1444	1503	131	150	7e-34	35	cytochrome c oxidase subunit I [Lingulodinium polyedrum]
Locus_43_Transcript_19/24_Confidence_0.067_Length_1504	gi|140083964|gb|ABO84866.1|	37.63	825	1406	182	314	3e-33	78.6	cytochrome oxidase subunit I [Dipodomys heermanni]
Locus_43_Transcript_20/24_Confidence_0.067_Length_1504	gi|319912168|gb|ADV78023.1|	44.98	90	716	29	176	8e-49	108	cytochrome c oxidase subunit I, partial (mitochondrion) [Sigara sp. ML-2011]
Locus_43_Transcript_20/24_Confidence_0.067_Length_1504	gi|319912168|gb|ADV78023.1|	80	803	892	205	234	8e-49	56.6	cytochrome c oxidase subunit I, partial (mitochondrion) [Sigara sp. ML-2011]
Locus_43_Transcript_20/24_Confidence_0.067_Length_1504	gi|319912168|gb|ADV78023.1|	70.27	694	804	169	205	8e-49	52.4	cytochrome c oxidase subunit I, partial (mitochondrion) [Sigara sp. ML-2011]
Locus_43_Transcript_20/24_Confidence_0.067_Length_1504	gi|319912168|gb|ADV78023.1|	78.57	5	88	1	28	8e-49	45.4	cytochrome c oxidase subunit I, partial (mitochondrion) [Sigara sp. ML-2011]
Locus_43_Transcript_20/24_Confidence_0.067_Length_1504	gi|61677405|gb|AAX52043.1|	43.06	90	716	172	319	2e-45	102	cytochrome oxidase subunit I [Drosophila robusta]
Locus_43_Transcript_21/24_Confidence_0.027_Length_466	gi|306994264|gb|ADN20038.1|	59.62	128	415	1	103	2e-14	83.2	cytochrome oxidase subunit 1 [Homaemus bijugis]
Locus_43_Transcript_21/24_Confidence_0.027_Length_466	gi|306994262|gb|ADN20037.1|	59.62	128	415	1	103	2e-14	83.2	cytochrome oxidase subunit 1 [Homaemus bijugis]
Locus_43_Transcript_21/24_Confidence_0.027_Length_466	gi|306993864|gb|ADN19838.1|	61.54	128	415	1	103	2e-14	83.2	cytochrome oxidase subunit 1 [Chlorochroa uhleri]
Locus_43_Transcript_21/24_Confidence_0.027_Length_466	gi|262073492|gb|ACY09591.1|	61.54	128	415	1	103	2e-14	83.2	cytochrome oxidase subunit 1, partial (mitochondrion) [Chlorochroa sp. DIMC104-09]
Locus_43_Transcript_21/24_Confidence_0.027_Length_466	gi|306995418|gb|ADN20615.1|	60.58	128	415	1	103	2e-14	82.8	cytochrome oxidase subunit 1 [Sciocoris microphthalmus]
Locus_43_Transcript_22/24_Confidence_0.069_Length_2024	gi|400201871|ref|YP_006576323.1|	43.98	825	1547	135	314	1e-67	139	cytochrome c oxidase subunit I (mitochondrion) [Marmota himalayana]<>cytochrome c oxidase subunit I (mitochondrion) [Marmota himalayana]
Locus_43_Transcript_22/24_Confidence_0.069_Length_2024	gi|400201871|ref|YP_006576323.1|	64.62	1552	1746	78	142	1e-67	69.7	cytochrome c oxidase subunit I (mitochondrion) [Marmota himalayana]<>cytochrome c oxidase subunit I (mitochondrion) [Marmota himalayana]
Locus_43_Transcript_22/24_Confidence_0.069_Length_2024	gi|400201871|ref|YP_006576323.1|	52.27	1724	1987	1	85	1e-67	67	cytochrome c oxidase subunit I (mitochondrion) [Marmota himalayana]<>cytochrome c oxidase subunit I (mitochondrion) [Marmota himalayana]
Locus_43_Transcript_22/24_Confidence_0.069_Length_2024	gi|400201871|ref|YP_006576323.1|	57.78	577	711	352	393	1e-67	51.6	cytochrome c oxidase subunit I (mitochondrion) [Marmota himalayana]<>cytochrome c oxidase subunit I (mitochondrion) [Marmota himalayana]
Locus_43_Transcript_22/24_Confidence_0.069_Length_2024	gi|80972995|gb|ABB53226.1|	43.98	825	1547	135	314	4e-67	136	cytochrome c oxidase subunit 1 [Sus scrofa]
Locus_43_Transcript_23/24_Confidence_0.084_Length_1825	gi|273462519|gb|ACZ97780.1|	47.58	294	1037	106	292	7e-73	158	cytochrome oxidase subunit I [Nicrophorus nepalensis]
Locus_43_Transcript_23/24_Confidence_0.084_Length_1825	gi|273462519|gb|ACZ97780.1|	54.35	17	292	29	114	7e-73	79.3	cytochrome oxidase subunit I [Nicrophorus nepalensis]
Locus_43_Transcript_23/24_Confidence_0.084_Length_1825	gi|273462519|gb|ACZ97780.1|	90	1124	1213	321	350	7e-73	58.5	cytochrome oxidase subunit I [Nicrophorus nepalensis]
Locus_43_Transcript_23/24_Confidence_0.084_Length_1825	gi|273462519|gb|ACZ97780.1|	64.86	1015	1125	285	321	7e-73	48.5	cytochrome oxidase subunit I [Nicrophorus nepalensis]
Locus_43_Transcript_23/24_Confidence_0.084_Length_1825	gi|61677405|gb|AAX52043.1|	49.19	294	1037	133	319	1e-72	163	cytochrome oxidase subunit I [Drosophila robusta]
Locus_43_Transcript_24/24_Confidence_0.084_Length_1825	gi|15216896|gb|AAK92448.1|	42.74	825	1547	136	315	6e-58	133	cytochrome oxidase subunit I [Dendropicos fuscescens]
Locus_43_Transcript_24/24_Confidence_0.084_Length_1825	gi|15216896|gb|AAK92448.1|	64.06	1552	1743	80	143	6e-58	68.9	cytochrome oxidase subunit I [Dendropicos fuscescens]
Locus_43_Transcript_24/24_Confidence_0.084_Length_1825	gi|15216896|gb|AAK92448.1|	77.78	631	711	353	379	6e-58	47.8	cytochrome oxidase subunit I [Dendropicos fuscescens]
Locus_43_Transcript_24/24_Confidence_0.084_Length_1825	gi|15216896|gb|AAK92448.1|	57.89	707	820	317	354	6e-58	43.9	cytochrome oxidase subunit I [Dendropicos fuscescens]
Locus_43_Transcript_24/24_Confidence_0.084_Length_1825	gi|71010323|dbj|BAE12515.1|	44.81	825	1547	135	314	2e-54	139	cytochrome oxydase subunit I [Homo sapiens]<>cytochrome c oxidase subunit 1 [Homo sapiens]
Locus_46_Transcript_1/2_Confidence_0.833_Length_904	gi|307208552|gb|EFN85891.1|	59.52	8	259	1	84	1e-21	108	mRNA-decapping enzyme 1B [Harpegnathos saltator]
Locus_46_Transcript_1/2_Confidence_0.833_Length_904	gi|91089857|ref|XP_971049.1|	61.25	8	247	1	80	7e-21	106	PREDICTED: similar to Decapping protein 1 CG11183-PA [Tribolium castaneum]<>hypothetical protein TcasGA2_TC012192 [Tribolium castaneum]
Locus_46_Transcript_1/2_Confidence_0.833_Length_904	gi|383857493|ref|XP_003704239.1|	57.14	8	259	1	84	1e-20	105	PREDICTED: uncharacterized protein LOC100875908 [Megachile rotundata]
Locus_46_Transcript_1/2_Confidence_0.833_Length_904	gi|350406072|ref|XP_003487645.1|	61.84	32	259	9	84	1e-20	105	PREDICTED: hypothetical protein LOC100749198 [Bombus impatiens]
Locus_46_Transcript_1/2_Confidence_0.833_Length_904	gi|340723836|ref|XP_003400294.1|	61.84	32	259	9	84	1e-20	105	PREDICTED: hypothetical protein LOC100647115 [Bombus terrestris]
Locus_46_Transcript_2/2_Confidence_0.833_Length_904	gi|307208552|gb|EFN85891.1|	59.52	8	259	1	84	1e-21	108	mRNA-decapping enzyme 1B [Harpegnathos saltator]
Locus_46_Transcript_2/2_Confidence_0.833_Length_904	gi|91089857|ref|XP_971049.1|	61.25	8	247	1	80	7e-21	106	PREDICTED: similar to Decapping protein 1 CG11183-PA [Tribolium castaneum]<>hypothetical protein TcasGA2_TC012192 [Tribolium castaneum]
Locus_46_Transcript_2/2_Confidence_0.833_Length_904	gi|383857493|ref|XP_003704239.1|	57.14	8	259	1	84	1e-20	105	PREDICTED: uncharacterized protein LOC100875908 [Megachile rotundata]
Locus_46_Transcript_2/2_Confidence_0.833_Length_904	gi|350406072|ref|XP_003487645.1|	61.84	32	259	9	84	1e-20	105	PREDICTED: hypothetical protein LOC100749198 [Bombus impatiens]
Locus_46_Transcript_2/2_Confidence_0.833_Length_904	gi|340723836|ref|XP_003400294.1|	61.84	32	259	9	84	1e-20	105	PREDICTED: hypothetical protein LOC100647115 [Bombus terrestris]
Locus_47_Transcript_1/7_Confidence_0.645_Length_937	gi|270016414|gb|EFA12860.1|	28.09	258	770	417	584	9e-12	67	hypothetical protein TcasGA2_TC006945 [Tribolium castaneum]
Locus_47_Transcript_1/7_Confidence_0.645_Length_937	gi|270016414|gb|EFA12860.1|	41.67	833	937	608	643	9e-12	29.3	hypothetical protein TcasGA2_TC006945 [Tribolium castaneum]
Locus_47_Transcript_3/7_Confidence_0.526_Length_907	gi|270016414|gb|EFA12860.1|	28.09	228	740	417	584	5e-12	67.8	hypothetical protein TcasGA2_TC006945 [Tribolium castaneum]
Locus_47_Transcript_3/7_Confidence_0.526_Length_907	gi|270016414|gb|EFA12860.1|	41.67	803	907	608	643	5e-12	29.3	hypothetical protein TcasGA2_TC006945 [Tribolium castaneum]
Locus_47_Transcript_4/7_Confidence_0.618_Length_930	gi|270016414|gb|EFA12860.1|	28.09	251	763	417	584	5e-12	67.8	hypothetical protein TcasGA2_TC006945 [Tribolium castaneum]
Locus_47_Transcript_4/7_Confidence_0.618_Length_930	gi|270016414|gb|EFA12860.1|	41.67	826	930	608	643	5e-12	29.3	hypothetical protein TcasGA2_TC006945 [Tribolium castaneum]
Locus_47_Transcript_5/7_Confidence_0.447_Length_724	gi|270016414|gb|EFA12860.1|	27.53	45	557	417	584	4e-11	64.3	hypothetical protein TcasGA2_TC006945 [Tribolium castaneum]
Locus_47_Transcript_5/7_Confidence_0.447_Length_724	gi|270016414|gb|EFA12860.1|	41.67	620	724	608	643	4e-11	29.3	hypothetical protein TcasGA2_TC006945 [Tribolium castaneum]
Locus_47_Transcript_6/7_Confidence_0.513_Length_927	gi|270016414|gb|EFA12860.1|	28.09	248	760	417	584	5e-12	67.8	hypothetical protein TcasGA2_TC006945 [Tribolium castaneum]
Locus_47_Transcript_6/7_Confidence_0.513_Length_927	gi|270016414|gb|EFA12860.1|	41.67	823	927	608	643	5e-12	29.3	hypothetical protein TcasGA2_TC006945 [Tribolium castaneum]
Locus_47_Transcript_7/7_Confidence_0.645_Length_937	gi|270016414|gb|EFA12860.1|	28.09	258	770	417	584	6e-12	67.8	hypothetical protein TcasGA2_TC006945 [Tribolium castaneum]
Locus_47_Transcript_7/7_Confidence_0.645_Length_937	gi|270016414|gb|EFA12860.1|	41.67	833	937	608	643	6e-12	29.3	hypothetical protein TcasGA2_TC006945 [Tribolium castaneum]
Locus_48_Transcript_8/9_Confidence_0.118_Length_1532	gi|312371768|gb|EFR19873.1|	86.05	1404	1532	121	163	2e-14	85.9	hypothetical protein AND_21686 [Anopheles darlingi]
Locus_48_Transcript_8/9_Confidence_0.118_Length_1532	gi|170057670|ref|XP_001864585.1|	86.05	1404	1532	595	637	2e-14	85.9	ATP-binding cassette sub-family G member 4 [Culex quinquefasciatus]<>ATP-binding cassette sub-family G member 4 [Culex quinquefasciatus]
Locus_48_Transcript_8/9_Confidence_0.118_Length_1532	gi|350403093|ref|XP_003486698.1|	83.72	1404	1532	628	670	5e-14	84.7	PREDICTED: ATP-binding cassette sub-family G member 4-like [Bombus impatiens]
Locus_48_Transcript_8/9_Confidence_0.118_Length_1532	gi|340728249|ref|XP_003402440.1|	83.72	1404	1532	628	670	5e-14	84.7	PREDICTED: ATP-binding cassette sub-family G member 4-like [Bombus terrestris]
Locus_48_Transcript_8/9_Confidence_0.118_Length_1532	gi|118791016|ref|XP_318963.3|	83.72	1404	1532	575	617	5e-14	84.7	AGAP009850-PA [Anopheles gambiae str. PEST]<>AGAP009850-PA [Anopheles gambiae str. PEST]
Locus_52_Transcript_1/1_Confidence_1.000_Length_562	gi|383866189|ref|XP_003708553.1|	56.52	2	406	508	645	2e-36	156	PREDICTED: uncharacterized protein LOC100884051 [Megachile rotundata]
Locus_52_Transcript_1/1_Confidence_1.000_Length_562	gi|350405318|ref|XP_003487398.1|	56.52	2	406	510	647	3e-36	155	PREDICTED: hypothetical protein LOC100749832 [Bombus impatiens]
Locus_52_Transcript_1/1_Confidence_1.000_Length_562	gi|380024255|ref|XP_003695919.1|	55.8	2	406	504	641	8e-36	154	PREDICTED: uncharacterized protein LOC100872855 [Apis florea]
Locus_52_Transcript_1/1_Confidence_1.000_Length_562	gi|328776961|ref|XP_624370.2|	55.8	2	406	505	642	8e-36	154	PREDICTED: hypothetical protein LOC551984 [Apis mellifera]
Locus_52_Transcript_1/1_Confidence_1.000_Length_562	gi|340726267|ref|XP_003401482.1|	55.8	2	406	510	647	2e-35	152	PREDICTED: hypothetical protein LOC100643220 [Bombus terrestris]
Locus_54_Transcript_1/4_Confidence_0.650_Length_618	gi|338712865|ref|XP_001915443.2|	27.81	207	617	15	165	6e-09	65.5	PREDICTED: LOW QUALITY PROTEIN: syntaxin-1B-like [Equus caballus]
Locus_54_Transcript_4/4_Confidence_0.750_Length_631	gi|338712865|ref|XP_001915443.2|	28.1	207	623	15	167	5e-09	65.9	PREDICTED: LOW QUALITY PROTEIN: syntaxin-1B-like [Equus caballus]
Locus_55_Transcript_3/23_Confidence_1.000_Length_480	gi|393241086|gb|EJD48610.1|	43.33	39	479	283	432	1e-24	117	PLC-like phosphodiesterase [Auricularia delicata TFB-10046 SS5]
Locus_55_Transcript_3/23_Confidence_1.000_Length_480	gi|393241067|gb|EJD48591.1|	40.54	39	479	275	421	1e-24	117	PLC-like phosphodiesterase [Auricularia delicata TFB-10046 SS5]
Locus_55_Transcript_3/23_Confidence_1.000_Length_480	gi|393238197|gb|EJD45735.1|	41.29	39	479	214	368	1e-19	100	PLC-like phosphodiesterase [Auricularia delicata TFB-10046 SS5]
Locus_55_Transcript_3/23_Confidence_1.000_Length_480	gi|393244267|gb|EJD51779.1|	36.71	39	479	255	405	3e-18	95.9	PLC-like phosphodiesterase [Auricularia delicata TFB-10046 SS5]
Locus_55_Transcript_3/23_Confidence_1.000_Length_480	gi|189204974|ref|XP_001938822.1|	36	39	479	168	309	7e-18	94.4	conserved hypothetical protein [Pyrenophora tritici-repentis Pt-1C-BFP]<>conserved hypothetical protein [Pyrenophora tritici-repentis Pt-1C-BFP]
Locus_55_Transcript_4/23_Confidence_1.000_Length_365	gi|193603378|ref|XP_001948133.1|	40.34	2	352	341	458	2e-21	105	PREDICTED: scavenger receptor class B member 1-like [Acyrthosiphon pisum]
Locus_55_Transcript_4/23_Confidence_1.000_Length_365	gi|157111859|ref|XP_001664322.1|	39.66	5	352	243	357	6e-20	101	epithelial membrane protein [Aedes aegypti]<>epithelial membrane protein [Aedes aegypti]
Locus_55_Transcript_4/23_Confidence_1.000_Length_365	gi|157123396|ref|XP_001660152.1|	39.2	2	364	351	475	9e-19	97.4	epithelial membrane protein [Aedes aegypti]<>epithelial membrane protein [Aedes aegypti]
Locus_55_Transcript_4/23_Confidence_1.000_Length_365	gi|347965203|ref|XP_315741.5|	39.66	5	352	322	436	1e-18	97.1	AGAP005725-PA [Anopheles gambiae str. PEST]<>AGAP005725-PA [Anopheles gambiae str. PEST]
Locus_55_Transcript_4/23_Confidence_1.000_Length_365	gi|198465261|ref|XP_001353568.2|	41.23	5	340	288	400	7e-18	94.4	GA15107 [Drosophila pseudoobscura pseudoobscura]<>GA15107 [Drosophila pseudoobscura pseudoobscura]
Locus_55_Transcript_7/23_Confidence_1.000_Length_440	gi|242024946|ref|XP_002432887.1|	48.48	40	435	353	484	3e-33	145	protein croquemort, putative [Pediculus humanus corporis]<>RecName: Full=Sensory neuron membrane protein 1<>protein croquemort, putative [Pediculus humanus corporis]
Locus_55_Transcript_7/23_Confidence_1.000_Length_440	gi|307195790|gb|EFN77604.1|	49.22	52	435	410	535	2e-30	136	Lysosome membrane protein 2 [Harpegnathos saltator]
Locus_55_Transcript_7/23_Confidence_1.000_Length_440	gi|380015234|ref|XP_003691612.1|	46.21	43	438	351	481	9e-29	130	PREDICTED: LOW QUALITY PROTEIN: sensory neuron membrane protein 1-like [Apis florea]
Locus_55_Transcript_7/23_Confidence_1.000_Length_440	gi|340720066|ref|XP_003398464.1|	46.56	43	435	353	482	2e-28	129	PREDICTED: sensory neuron membrane protein 1-like [Bombus terrestris]
Locus_55_Transcript_7/23_Confidence_1.000_Length_440	gi|110760062|ref|XP_397430.3|	46.21	43	438	351	481	2e-28	129	PREDICTED: lysosome membrane protein 2 [Apis mellifera]<>RecName: Full=Sensory neuron membrane protein 1
Locus_55_Transcript_8/23_Confidence_1.000_Length_400	gi|380015234|ref|XP_003691612.1|	55.64	2	400	217	349	7e-38	160	PREDICTED: LOW QUALITY PROTEIN: sensory neuron membrane protein 1-like [Apis florea]
Locus_55_Transcript_8/23_Confidence_1.000_Length_400	gi|383848175|ref|XP_003699727.1|	54.14	2	400	219	351	2e-37	159	PREDICTED: sensory neuron membrane protein 1-like [Megachile rotundata]
Locus_55_Transcript_8/23_Confidence_1.000_Length_400	gi|110760062|ref|XP_397430.3|	54.89	2	400	217	349	2e-37	159	PREDICTED: lysosome membrane protein 2 [Apis mellifera]<>RecName: Full=Sensory neuron membrane protein 1
Locus_55_Transcript_8/23_Confidence_1.000_Length_400	gi|350408205|ref|XP_003488337.1|	54.89	2	400	218	350	6e-37	157	PREDICTED: sensory neuron membrane protein 1-like [Bombus impatiens]
Locus_55_Transcript_8/23_Confidence_1.000_Length_400	gi|340720066|ref|XP_003398464.1|	54.89	2	400	218	350	7e-37	157	PREDICTED: sensory neuron membrane protein 1-like [Bombus terrestris]
Locus_55_Transcript_9/23_Confidence_1.000_Length_440	gi|242024946|ref|XP_002432887.1|	48.48	6	401	353	484	3e-33	145	protein croquemort, putative [Pediculus humanus corporis]<>RecName: Full=Sensory neuron membrane protein 1<>protein croquemort, putative [Pediculus humanus corporis]
Locus_55_Transcript_9/23_Confidence_1.000_Length_440	gi|307195790|gb|EFN77604.1|	49.22	6	389	410	535	2e-30	136	Lysosome membrane protein 2 [Harpegnathos saltator]
Locus_55_Transcript_9/23_Confidence_1.000_Length_440	gi|380015234|ref|XP_003691612.1|	46.21	3	398	351	481	9e-29	130	PREDICTED: LOW QUALITY PROTEIN: sensory neuron membrane protein 1-like [Apis florea]
Locus_55_Transcript_9/23_Confidence_1.000_Length_440	gi|340720066|ref|XP_003398464.1|	46.56	6	398	353	482	2e-28	129	PREDICTED: sensory neuron membrane protein 1-like [Bombus terrestris]
Locus_55_Transcript_9/23_Confidence_1.000_Length_440	gi|110760062|ref|XP_397430.3|	46.21	3	398	351	481	2e-28	129	PREDICTED: lysosome membrane protein 2 [Apis mellifera]<>RecName: Full=Sensory neuron membrane protein 1
Locus_55_Transcript_10/23_Confidence_1.000_Length_400	gi|380015234|ref|XP_003691612.1|	55.64	1	399	217	349	7e-38	160	PREDICTED: LOW QUALITY PROTEIN: sensory neuron membrane protein 1-like [Apis florea]
Locus_55_Transcript_10/23_Confidence_1.000_Length_400	gi|383848175|ref|XP_003699727.1|	54.14	1	399	219	351	2e-37	159	PREDICTED: sensory neuron membrane protein 1-like [Megachile rotundata]
Locus_55_Transcript_10/23_Confidence_1.000_Length_400	gi|110760062|ref|XP_397430.3|	54.89	1	399	217	349	2e-37	159	PREDICTED: lysosome membrane protein 2 [Apis mellifera]<>RecName: Full=Sensory neuron membrane protein 1
Locus_55_Transcript_10/23_Confidence_1.000_Length_400	gi|350408205|ref|XP_003488337.1|	54.89	1	399	218	350	6e-37	157	PREDICTED: sensory neuron membrane protein 1-like [Bombus impatiens]
Locus_55_Transcript_10/23_Confidence_1.000_Length_400	gi|340720066|ref|XP_003398464.1|	54.89	1	399	218	350	7e-37	157	PREDICTED: sensory neuron membrane protein 1-like [Bombus terrestris]
Locus_55_Transcript_11/23_Confidence_1.000_Length_589	gi|357621307|gb|EHJ73180.1|	61.54	1	576	282	476	3e-60	235	hypothetical protein KGM_12309 [Danaus plexippus]
Locus_55_Transcript_11/23_Confidence_1.000_Length_589	gi|345489595|ref|XP_003426175.1|	58.13	1	579	274	471	3e-59	232	PREDICTED: hypothetical protein LOC100119981 isoform 3 [Nasonia vitripennis]
Locus_55_Transcript_11/23_Confidence_1.000_Length_589	gi|345489593|ref|XP_003426174.1|	58.13	1	579	274	471	3e-59	232	PREDICTED: hypothetical protein LOC100119981 isoform 2 [Nasonia vitripennis]
Locus_55_Transcript_11/23_Confidence_1.000_Length_589	gi|345489591|ref|XP_001603671.2|	58.13	1	579	274	471	3e-59	232	PREDICTED: hypothetical protein LOC100119981 isoform 1 [Nasonia vitripennis]
Locus_55_Transcript_11/23_Confidence_1.000_Length_589	gi|383857373|ref|XP_003704179.1|	59.28	1	579	274	452	2e-57	226	PREDICTED: uncharacterized protein LOC100878859 [Megachile rotundata]
Locus_55_Transcript_12/23_Confidence_1.000_Length_480	gi|393241086|gb|EJD48610.1|	44.52	2	457	283	437	3e-27	125	PLC-like phosphodiesterase [Auricularia delicata TFB-10046 SS5]
Locus_55_Transcript_12/23_Confidence_1.000_Length_480	gi|393241067|gb|EJD48591.1|	41.29	2	463	275	428	3e-27	125	PLC-like phosphodiesterase [Auricularia delicata TFB-10046 SS5]
Locus_55_Transcript_12/23_Confidence_1.000_Length_480	gi|393238197|gb|EJD45735.1|	41.61	2	460	214	374	1e-21	107	PLC-like phosphodiesterase [Auricularia delicata TFB-10046 SS5]
Locus_55_Transcript_12/23_Confidence_1.000_Length_480	gi|393244267|gb|EJD51779.1|	36.81	2	457	255	410	8e-20	100	PLC-like phosphodiesterase [Auricularia delicata TFB-10046 SS5]
Locus_55_Transcript_12/23_Confidence_1.000_Length_480	gi|189204974|ref|XP_001938822.1|	36.54	2	460	168	315	8e-20	100	conserved hypothetical protein [Pyrenophora tritici-repentis Pt-1C-BFP]<>conserved hypothetical protein [Pyrenophora tritici-repentis Pt-1C-BFP]
Locus_55_Transcript_13/23_Confidence_1.000_Length_365	gi|193603378|ref|XP_001948133.1|	40.34	14	364	341	458	2e-21	105	PREDICTED: scavenger receptor class B member 1-like [Acyrthosiphon pisum]
Locus_55_Transcript_13/23_Confidence_1.000_Length_365	gi|157111859|ref|XP_001664322.1|	39.66	14	361	243	357	6e-20	101	epithelial membrane protein [Aedes aegypti]<>epithelial membrane protein [Aedes aegypti]
Locus_55_Transcript_13/23_Confidence_1.000_Length_365	gi|157123396|ref|XP_001660152.1|	39.2	2	364	351	475	9e-19	97.4	epithelial membrane protein [Aedes aegypti]<>epithelial membrane protein [Aedes aegypti]
Locus_55_Transcript_13/23_Confidence_1.000_Length_365	gi|347965203|ref|XP_315741.5|	39.66	14	361	322	436	1e-18	97.1	AGAP005725-PA [Anopheles gambiae str. PEST]<>AGAP005725-PA [Anopheles gambiae str. PEST]
Locus_55_Transcript_13/23_Confidence_1.000_Length_365	gi|198465261|ref|XP_001353568.2|	41.23	26	361	288	400	7e-18	94.4	GA15107 [Drosophila pseudoobscura pseudoobscura]<>GA15107 [Drosophila pseudoobscura pseudoobscura]
Locus_55_Transcript_14/23_Confidence_1.000_Length_589	gi|357621307|gb|EHJ73180.1|	61.54	14	589	282	476	3e-60	235	hypothetical protein KGM_12309 [Danaus plexippus]
Locus_55_Transcript_14/23_Confidence_1.000_Length_589	gi|345489595|ref|XP_003426175.1|	58.13	11	589	274	471	3e-59	232	PREDICTED: hypothetical protein LOC100119981 isoform 3 [Nasonia vitripennis]
Locus_55_Transcript_14/23_Confidence_1.000_Length_589	gi|345489593|ref|XP_003426174.1|	58.13	11	589	274	471	3e-59	232	PREDICTED: hypothetical protein LOC100119981 isoform 2 [Nasonia vitripennis]
Locus_55_Transcript_14/23_Confidence_1.000_Length_589	gi|345489591|ref|XP_001603671.2|	58.13	11	589	274	471	3e-59	232	PREDICTED: hypothetical protein LOC100119981 isoform 1 [Nasonia vitripennis]
Locus_55_Transcript_14/23_Confidence_1.000_Length_589	gi|383857373|ref|XP_003704179.1|	59.28	11	589	274	452	2e-57	226	PREDICTED: uncharacterized protein LOC100878859 [Megachile rotundata]
Locus_55_Transcript_15/23_Confidence_0.051_Length_844	gi|242543734|ref|YP_002995746.1|	40.09	94	741	1	207	8e-27	125	cytochrome c oxidase subunit III [Stictopleurus subviridis]<>cytochrome c oxidase subunit III [Stictopleurus subviridis]
Locus_55_Transcript_15/23_Confidence_0.051_Length_844	gi|226463990|ref|YP_002791229.1|	39.63	94	741	1	207	8e-27	125	cytochrome c oxidase subunit III [Aeschyntelus notatus]<>cytochrome c oxidase subunit III [Aeschyntelus notatus]
Locus_55_Transcript_15/23_Confidence_0.051_Length_844	gi|226464029|ref|YP_002735010.1|	39.63	94	741	1	207	2e-26	124	cytochrome c oxidase subunit III [Hydaropsis longirostris]<>cytochrome c oxidase subunit III [Hydaropsis longirostris]
Locus_55_Transcript_15/23_Confidence_0.051_Length_844	gi|218456821|ref|YP_002418799.1|	38.71	94	741	1	207	9e-26	122	cytochrome c oxidase subunit III [Nezara viridula]<>cytochrome c oxidase subunit III [Nezara viridula]
Locus_55_Transcript_15/23_Confidence_0.051_Length_844	gi|226464133|ref|YP_002735101.1|	37.9	94	741	1	207	4e-25	120	cytochrome c oxidase subunit III [Yemmalysus parallelus]<>cytochrome c oxidase subunit III [Yemmalysus parallelus]
Locus_55_Transcript_16/23_Confidence_0.073_Length_875	gi|242543734|ref|YP_002995746.1|	40.09	94	741	1	207	8e-27	125	cytochrome c oxidase subunit III [Stictopleurus subviridis]<>cytochrome c oxidase subunit III [Stictopleurus subviridis]
Locus_55_Transcript_16/23_Confidence_0.073_Length_875	gi|226463990|ref|YP_002791229.1|	39.63	94	741	1	207	8e-27	125	cytochrome c oxidase subunit III [Aeschyntelus notatus]<>cytochrome c oxidase subunit III [Aeschyntelus notatus]
Locus_55_Transcript_16/23_Confidence_0.073_Length_875	gi|226464029|ref|YP_002735010.1|	39.63	94	741	1	207	2e-26	124	cytochrome c oxidase subunit III [Hydaropsis longirostris]<>cytochrome c oxidase subunit III [Hydaropsis longirostris]
Locus_55_Transcript_16/23_Confidence_0.073_Length_875	gi|218456821|ref|YP_002418799.1|	38.71	94	741	1	207	9e-26	122	cytochrome c oxidase subunit III [Nezara viridula]<>cytochrome c oxidase subunit III [Nezara viridula]
Locus_55_Transcript_16/23_Confidence_0.073_Length_875	gi|226464133|ref|YP_002735101.1|	37.9	94	741	1	207	5e-25	120	cytochrome c oxidase subunit III [Yemmalysus parallelus]<>cytochrome c oxidase subunit III [Yemmalysus parallelus]
Locus_55_Transcript_17/23_Confidence_0.073_Length_875	gi|226463990|ref|YP_002791229.1|	37.16	94	873	1	234	1e-28	132	cytochrome c oxidase subunit III [Aeschyntelus notatus]<>cytochrome c oxidase subunit III [Aeschyntelus notatus]
Locus_55_Transcript_17/23_Confidence_0.073_Length_875	gi|242543734|ref|YP_002995746.1|	37.55	94	873	1	234	2e-28	131	cytochrome c oxidase subunit III [Stictopleurus subviridis]<>cytochrome c oxidase subunit III [Stictopleurus subviridis]
Locus_55_Transcript_17/23_Confidence_0.073_Length_875	gi|226464029|ref|YP_002735010.1|	37.16	94	873	1	234	2e-27	127	cytochrome c oxidase subunit III [Hydaropsis longirostris]<>cytochrome c oxidase subunit III [Hydaropsis longirostris]
Locus_55_Transcript_17/23_Confidence_0.073_Length_875	gi|218456821|ref|YP_002418799.1|	36.4	94	873	1	234	5e-27	126	cytochrome c oxidase subunit III [Nezara viridula]<>cytochrome c oxidase subunit III [Nezara viridula]
Locus_55_Transcript_17/23_Confidence_0.073_Length_875	gi|226464133|ref|YP_002735101.1|	35.5	94	870	1	233	1e-25	122	cytochrome c oxidase subunit III [Yemmalysus parallelus]<>cytochrome c oxidase subunit III [Yemmalysus parallelus]
Locus_55_Transcript_18/23_Confidence_0.085_Length_866	gi|242543734|ref|YP_002995746.1|	40.09	94	741	1	207	8e-27	125	cytochrome c oxidase subunit III [Stictopleurus subviridis]<>cytochrome c oxidase subunit III [Stictopleurus subviridis]
Locus_55_Transcript_18/23_Confidence_0.085_Length_866	gi|226463990|ref|YP_002791229.1|	39.63	94	741	1	207	8e-27	125	cytochrome c oxidase subunit III [Aeschyntelus notatus]<>cytochrome c oxidase subunit III [Aeschyntelus notatus]
Locus_55_Transcript_18/23_Confidence_0.085_Length_866	gi|226464029|ref|YP_002735010.1|	39.63	94	741	1	207	2e-26	124	cytochrome c oxidase subunit III [Hydaropsis longirostris]<>cytochrome c oxidase subunit III [Hydaropsis longirostris]
Locus_55_Transcript_18/23_Confidence_0.085_Length_866	gi|218456821|ref|YP_002418799.1|	38.71	94	741	1	207	9e-26	122	cytochrome c oxidase subunit III [Nezara viridula]<>cytochrome c oxidase subunit III [Nezara viridula]
Locus_55_Transcript_18/23_Confidence_0.085_Length_866	gi|226464133|ref|YP_002735101.1|	37.9	94	741	1	207	4e-25	120	cytochrome c oxidase subunit III [Yemmalysus parallelus]<>cytochrome c oxidase subunit III [Yemmalysus parallelus]
Locus_55_Transcript_19/23_Confidence_0.040_Length_616	gi|226464029|ref|YP_002735010.1|	39.38	94	570	1	158	3e-18	96.7	cytochrome c oxidase subunit III [Hydaropsis longirostris]<>cytochrome c oxidase subunit III [Hydaropsis longirostris]
Locus_55_Transcript_19/23_Confidence_0.040_Length_616	gi|242543734|ref|YP_002995746.1|	37.13	94	591	1	165	4e-18	95.9	cytochrome c oxidase subunit III [Stictopleurus subviridis]<>cytochrome c oxidase subunit III [Stictopleurus subviridis]
Locus_55_Transcript_19/23_Confidence_0.040_Length_616	gi|226463990|ref|YP_002791229.1|	36.75	94	588	1	164	1e-17	94.7	cytochrome c oxidase subunit III [Aeschyntelus notatus]<>cytochrome c oxidase subunit III [Aeschyntelus notatus]
Locus_55_Transcript_19/23_Confidence_0.040_Length_616	gi|226464133|ref|YP_002735101.1|	36.9	94	588	1	164	3e-17	93.2	cytochrome c oxidase subunit III [Yemmalysus parallelus]<>cytochrome c oxidase subunit III [Yemmalysus parallelus]
Locus_55_Transcript_19/23_Confidence_0.040_Length_616	gi|226464107|ref|YP_002735075.1|	35.93	94	591	1	165	1e-16	91.3	cytochrome c oxidase subunit III [Riptortus pedestris]<>cytochrome c oxidase subunit III [Riptortus pedestris]
Locus_55_Transcript_21/23_Confidence_0.088_Length_1208	gi|242543734|ref|YP_002995746.1|	40.09	94	741	1	207	1e-26	125	cytochrome c oxidase subunit III [Stictopleurus subviridis]<>cytochrome c oxidase subunit III [Stictopleurus subviridis]
Locus_55_Transcript_21/23_Confidence_0.088_Length_1208	gi|242543734|ref|YP_002995746.1|	31.89	162	905	23	249	4e-13	81.3	cytochrome c oxidase subunit III [Stictopleurus subviridis]<>cytochrome c oxidase subunit III [Stictopleurus subviridis]
Locus_55_Transcript_21/23_Confidence_0.088_Length_1208	gi|226463990|ref|YP_002791229.1|	39.63	94	741	1	207	1e-26	125	cytochrome c oxidase subunit III [Aeschyntelus notatus]<>cytochrome c oxidase subunit III [Aeschyntelus notatus]
Locus_55_Transcript_21/23_Confidence_0.088_Length_1208	gi|226463990|ref|YP_002791229.1|	31.75	162	905	23	249	2e-13	82.4	cytochrome c oxidase subunit III [Aeschyntelus notatus]<>cytochrome c oxidase subunit III [Aeschyntelus notatus]
Locus_55_Transcript_21/23_Confidence_0.088_Length_1208	gi|226464029|ref|YP_002735010.1|	39.63	94	741	1	207	4e-26	124	cytochrome c oxidase subunit III [Hydaropsis longirostris]<>cytochrome c oxidase subunit III [Hydaropsis longirostris]
Locus_55_Transcript_22/23_Confidence_0.071_Length_1131	gi|242543734|ref|YP_002995746.1|	40.09	94	741	1	207	1e-26	125	cytochrome c oxidase subunit III [Stictopleurus subviridis]<>cytochrome c oxidase subunit III [Stictopleurus subviridis]
Locus_55_Transcript_22/23_Confidence_0.071_Length_1131	gi|226463990|ref|YP_002791229.1|	39.63	94	741	1	207	1e-26	125	cytochrome c oxidase subunit III [Aeschyntelus notatus]<>cytochrome c oxidase subunit III [Aeschyntelus notatus]
Locus_55_Transcript_22/23_Confidence_0.071_Length_1131	gi|226464029|ref|YP_002735010.1|	39.63	94	741	1	207	4e-26	124	cytochrome c oxidase subunit III [Hydaropsis longirostris]<>cytochrome c oxidase subunit III [Hydaropsis longirostris]
Locus_55_Transcript_22/23_Confidence_0.071_Length_1131	gi|226464029|ref|YP_002735010.1|	40.18	779	1114	60	170	9e-09	66.6	cytochrome c oxidase subunit III [Hydaropsis longirostris]<>cytochrome c oxidase subunit III [Hydaropsis longirostris]
Locus_55_Transcript_22/23_Confidence_0.071_Length_1131	gi|218456821|ref|YP_002418799.1|	38.71	94	741	1	207	1e-25	122	cytochrome c oxidase subunit III [Nezara viridula]<>cytochrome c oxidase subunit III [Nezara viridula]
Locus_55_Transcript_23/23_Confidence_0.082_Length_913	gi|242543734|ref|YP_002995746.1|	40.09	94	741	1	207	9e-27	125	cytochrome c oxidase subunit III [Stictopleurus subviridis]<>cytochrome c oxidase subunit III [Stictopleurus subviridis]
Locus_55_Transcript_23/23_Confidence_0.082_Length_913	gi|242543734|ref|YP_002995746.1|	31.89	162	905	23	249	3e-13	81.3	cytochrome c oxidase subunit III [Stictopleurus subviridis]<>cytochrome c oxidase subunit III [Stictopleurus subviridis]
Locus_55_Transcript_23/23_Confidence_0.082_Length_913	gi|226463990|ref|YP_002791229.1|	39.63	94	741	1	207	9e-27	125	cytochrome c oxidase subunit III [Aeschyntelus notatus]<>cytochrome c oxidase subunit III [Aeschyntelus notatus]
Locus_55_Transcript_23/23_Confidence_0.082_Length_913	gi|226463990|ref|YP_002791229.1|	31.75	162	905	23	249	1e-13	82.4	cytochrome c oxidase subunit III [Aeschyntelus notatus]<>cytochrome c oxidase subunit III [Aeschyntelus notatus]
Locus_55_Transcript_23/23_Confidence_0.082_Length_913	gi|226464029|ref|YP_002735010.1|	39.63	94	741	1	207	3e-26	124	cytochrome c oxidase subunit III [Hydaropsis longirostris]<>cytochrome c oxidase subunit III [Hydaropsis longirostris]
Locus_56_Transcript_2/40_Confidence_1.000_Length_499	gi|345496574|ref|XP_003427758.1|	67.88	5	499	867	1031	3e-62	241	PREDICTED: titin-like [Nasonia vitripennis]
Locus_56_Transcript_2/40_Confidence_1.000_Length_499	gi|380018369|ref|XP_003693102.1|	68.86	5	499	14431	14597	4e-62	241	PREDICTED: LOW QUALITY PROTEIN: titin-like [Apis florea]
Locus_56_Transcript_2/40_Confidence_1.000_Length_499	gi|328784395|ref|XP_623653.3|	68.86	5	499	17259	17425	4e-62	241	PREDICTED: LOW QUALITY PROTEIN: hypothetical protein LOC551259 [Apis mellifera]
Locus_56_Transcript_2/40_Confidence_1.000_Length_499	gi|332016542|gb|EGI57423.1|	67.26	5	499	15425	15592	4e-61	238	Titin [Acromyrmex echinatior]
Locus_56_Transcript_2/40_Confidence_1.000_Length_499	gi|307204651|gb|EFN83273.1|	67.66	5	499	5548	5713	4e-61	238	Titin [Harpegnathos saltator]
Locus_56_Transcript_4/40_Confidence_1.000_Length_367	gi|242023314|ref|XP_002432079.1|	39.67	5	361	89	208	6e-12	74.7	Peroxisomal biogenesis factor, putative [Pediculus humanus corporis]<>Peroxisomal biogenesis factor, putative [Pediculus humanus corporis]
Locus_56_Transcript_4/40_Confidence_1.000_Length_367	gi|307183485|gb|EFN70284.1|	48.18	2	325	94	196	2e-10	69.7	Peroxisomal biogenesis factor 19 [Camponotus floridanus]
Locus_56_Transcript_4/40_Confidence_1.000_Length_367	gi|187607321|ref|NP_001120089.1|	42.59	2	322	93	199	3e-10	69.3	peroxisomal biogenesis factor 19 [Xenopus (Silurana) tropicalis]<>LOC100145099 protein [Xenopus (Silurana) tropicalis]
Locus_56_Transcript_4/40_Confidence_1.000_Length_367	gi|147907142|ref|NP_001089075.1|	42.59	2	322	93	199	3e-10	68.9	peroxisomal biogenesis factor 19 [Xenopus laevis]<>LOC733180 protein [Xenopus laevis]
Locus_56_Transcript_4/40_Confidence_1.000_Length_367	gi|62026746|gb|AAH92106.1|	42.59	2	322	90	196	3e-10	68.9	LOC733180 protein [Xenopus laevis]
Locus_56_Transcript_5/40_Confidence_1.000_Length_398	gi|328704300|ref|XP_003242449.1|	78.79	3	398	1020	1151	7e-54	214	PREDICTED: hypothetical protein LOC100167995 [Acyrthosiphon pisum]
Locus_56_Transcript_5/40_Confidence_1.000_Length_398	gi|242024511|ref|XP_002432671.1|	79.1	3	398	1020	1153	7e-53	210	ankyrin-1, putative [Pediculus humanus corporis]<>ankyrin-1, putative [Pediculus humanus corporis]
Locus_56_Transcript_5/40_Confidence_1.000_Length_398	gi|332022332|gb|EGI62644.1|	76.87	3	398	1146	1279	3e-52	208	Ankyrin-2 [Acromyrmex echinatior]
Locus_56_Transcript_5/40_Confidence_1.000_Length_398	gi|322778809|gb|EFZ09225.1|	76.87	3	398	1003	1136	3e-52	208	hypothetical protein SINV_06859 [Solenopsis invicta]
Locus_56_Transcript_5/40_Confidence_1.000_Length_398	gi|307196554|gb|EFN78084.1|	76.87	3	398	225	358	3e-52	208	Ankyrin-2 [Harpegnathos saltator]
Locus_56_Transcript_6/40_Confidence_1.000_Length_642	gi|189235951|ref|XP_001809144.1|	86.38	3	641	1167	1379	7e-105	384	PREDICTED: similar to ankyrin 2,3/unc44 [Tribolium castaneum]
Locus_56_Transcript_6/40_Confidence_1.000_Length_642	gi|242024511|ref|XP_002432671.1|	86.79	6	641	1149	1360	2e-104	382	ankyrin-1, putative [Pediculus humanus corporis]<>ankyrin-1, putative [Pediculus humanus corporis]
Locus_56_Transcript_6/40_Confidence_1.000_Length_642	gi|347967521|ref|XP_003436079.1|	85.38	6	641	1160	1371	6e-103	377	AGAP002272-PC [Anopheles gambiae str. PEST]<>AGAP002272-PC [Anopheles gambiae str. PEST]
Locus_56_Transcript_6/40_Confidence_1.000_Length_642	gi|347967519|ref|XP_003436078.1|	85.38	6	641	1298	1509	6e-103	377	AGAP002272-PB [Anopheles gambiae str. PEST]<>AGAP002272-PB [Anopheles gambiae str. PEST]
Locus_56_Transcript_6/40_Confidence_1.000_Length_642	gi|157129750|ref|XP_001661747.1|	84.91	6	641	1166	1377	8e-103	377	ankyrin 2,3/unc44 [Aedes aegypti]<>ankyrin 2,3/unc44 [Aedes aegypti]
Locus_56_Transcript_7/40_Confidence_1.000_Length_432	gi|328786387|ref|XP_392578.4|	46.46	18	341	1504	1627	5e-17	91.7	PREDICTED: hypothetical protein LOC409051 [Apis mellifera]
Locus_56_Transcript_7/40_Confidence_1.000_Length_432	gi|383856810|ref|XP_003703900.1|	44.88	18	341	576	699	2e-16	89.7	PREDICTED: uncharacterized protein LOC100874737, partial [Megachile rotundata]
Locus_56_Transcript_7/40_Confidence_1.000_Length_432	gi|350425715|ref|XP_003494210.1|	44.88	18	341	1502	1625	2e-16	89.4	PREDICTED: hypothetical protein LOC100742486, partial [Bombus impatiens]
Locus_56_Transcript_7/40_Confidence_1.000_Length_432	gi|345488337|ref|XP_001606081.2|	44.88	18	341	1467	1590	2e-16	89.4	PREDICTED: hypothetical protein LOC100122475 [Nasonia vitripennis]
Locus_56_Transcript_7/40_Confidence_1.000_Length_432	gi|340713436|ref|XP_003395249.1|	44.88	18	341	1502	1625	2e-16	89.4	PREDICTED: hypothetical protein LOC100642686 [Bombus terrestris]
Locus_56_Transcript_8/40_Confidence_1.000_Length_398	gi|328704300|ref|XP_003242449.1|	78.79	1	396	1020	1151	7e-54	214	PREDICTED: hypothetical protein LOC100167995 [Acyrthosiphon pisum]
Locus_56_Transcript_8/40_Confidence_1.000_Length_398	gi|242024511|ref|XP_002432671.1|	79.1	1	396	1020	1153	7e-53	210	ankyrin-1, putative [Pediculus humanus corporis]<>ankyrin-1, putative [Pediculus humanus corporis]
Locus_56_Transcript_8/40_Confidence_1.000_Length_398	gi|332022332|gb|EGI62644.1|	76.87	1	396	1146	1279	3e-52	208	Ankyrin-2 [Acromyrmex echinatior]
Locus_56_Transcript_8/40_Confidence_1.000_Length_398	gi|322778809|gb|EFZ09225.1|	76.87	1	396	1003	1136	3e-52	208	hypothetical protein SINV_06859 [Solenopsis invicta]
Locus_56_Transcript_8/40_Confidence_1.000_Length_398	gi|307196554|gb|EFN78084.1|	76.87	1	396	225	358	3e-52	208	Ankyrin-2 [Harpegnathos saltator]
Locus_56_Transcript_9/40_Confidence_1.000_Length_642	gi|189235951|ref|XP_001809144.1|	86.38	2	640	1167	1379	7e-105	384	PREDICTED: similar to ankyrin 2,3/unc44 [Tribolium castaneum]
Locus_56_Transcript_9/40_Confidence_1.000_Length_642	gi|242024511|ref|XP_002432671.1|	86.79	2	637	1149	1360	2e-104	382	ankyrin-1, putative [Pediculus humanus corporis]<>ankyrin-1, putative [Pediculus humanus corporis]
Locus_56_Transcript_9/40_Confidence_1.000_Length_642	gi|347967521|ref|XP_003436079.1|	85.38	2	637	1160	1371	6e-103	377	AGAP002272-PC [Anopheles gambiae str. PEST]<>AGAP002272-PC [Anopheles gambiae str. PEST]
Locus_56_Transcript_9/40_Confidence_1.000_Length_642	gi|347967519|ref|XP_003436078.1|	85.38	2	637	1298	1509	6e-103	377	AGAP002272-PB [Anopheles gambiae str. PEST]<>AGAP002272-PB [Anopheles gambiae str. PEST]
Locus_56_Transcript_9/40_Confidence_1.000_Length_642	gi|157129750|ref|XP_001661747.1|	84.91	2	637	1166	1377	8e-103	377	ankyrin 2,3/unc44 [Aedes aegypti]<>ankyrin 2,3/unc44 [Aedes aegypti]
Locus_56_Transcript_10/40_Confidence_1.000_Length_432	gi|328786387|ref|XP_392578.4|	46.46	92	415	1504	1627	5e-17	91.7	PREDICTED: hypothetical protein LOC409051 [Apis mellifera]
Locus_56_Transcript_10/40_Confidence_1.000_Length_432	gi|383856810|ref|XP_003703900.1|	44.88	92	415	576	699	2e-16	89.7	PREDICTED: uncharacterized protein LOC100874737, partial [Megachile rotundata]
Locus_56_Transcript_10/40_Confidence_1.000_Length_432	gi|350425715|ref|XP_003494210.1|	44.88	92	415	1502	1625	2e-16	89.4	PREDICTED: hypothetical protein LOC100742486, partial [Bombus impatiens]
Locus_56_Transcript_10/40_Confidence_1.000_Length_432	gi|345488337|ref|XP_001606081.2|	44.88	92	415	1467	1590	2e-16	89.4	PREDICTED: hypothetical protein LOC100122475 [Nasonia vitripennis]
Locus_56_Transcript_10/40_Confidence_1.000_Length_432	gi|340713436|ref|XP_003395249.1|	44.88	92	415	1502	1625	2e-16	89.4	PREDICTED: hypothetical protein LOC100642686 [Bombus terrestris]
Locus_56_Transcript_13/40_Confidence_1.000_Length_363	gi|296531494|gb|ADH29882.1|	37.66	2	361	43	195	8e-12	74.3	MIP21713p [Drosophila melanogaster]
Locus_56_Transcript_13/40_Confidence_1.000_Length_363	gi|281365872|ref|NP_001163385.1|	37.66	2	361	71	223	8e-12	74.3	Z band alternatively spliced PDZ-motif protein 66, isoform N [Drosophila melanogaster]<>Z band alternatively spliced PDZ-motif protein 66, isoform N [Drosophila melanogaster]<>FI20184p1 [Drosophila melanogaster]
Locus_56_Transcript_13/40_Confidence_1.000_Length_363	gi|281365870|ref|NP_001163384.1|	37.66	2	361	43	195	8e-12	74.3	Z band alternatively spliced PDZ-motif protein 66, isoform M [Drosophila melanogaster]<>Z band alternatively spliced PDZ-motif protein 66, isoform M [Drosophila melanogaster]
Locus_56_Transcript_13/40_Confidence_1.000_Length_363	gi|281365874|ref|NP_001163386.1|	37.66	2	361	71	223	8e-12	74.3	Z band alternatively spliced PDZ-motif protein 66, isoform O [Drosophila melanogaster]<>Z band alternatively spliced PDZ-motif protein 66, isoform O [Drosophila melanogaster]
Locus_56_Transcript_13/40_Confidence_1.000_Length_363	gi|281365866|ref|NP_001163382.1|	37.66	2	361	43	195	8e-12	74.3	Z band alternatively spliced PDZ-motif protein 66, isoform K [Drosophila melanogaster]<>IP16036p [Drosophila melanogaster]<>Z band alternatively spliced PDZ-motif protein 66, isoform K [Drosophila melanogaster]
Locus_56_Transcript_15/40_Confidence_1.000_Length_499	gi|345496574|ref|XP_003427758.1|	67.88	1	495	867	1031	3e-62	241	PREDICTED: titin-like [Nasonia vitripennis]
Locus_56_Transcript_15/40_Confidence_1.000_Length_499	gi|380018369|ref|XP_003693102.1|	68.86	1	495	14431	14597	4e-62	241	PREDICTED: LOW QUALITY PROTEIN: titin-like [Apis florea]
Locus_56_Transcript_15/40_Confidence_1.000_Length_499	gi|328784395|ref|XP_623653.3|	68.86	1	495	17259	17425	4e-62	241	PREDICTED: LOW QUALITY PROTEIN: hypothetical protein LOC551259 [Apis mellifera]
Locus_56_Transcript_15/40_Confidence_1.000_Length_499	gi|332016542|gb|EGI57423.1|	67.26	1	495	15425	15592	4e-61	238	Titin [Acromyrmex echinatior]
Locus_56_Transcript_15/40_Confidence_1.000_Length_499	gi|307204651|gb|EFN83273.1|	67.66	1	495	5548	5713	4e-61	238	Titin [Harpegnathos saltator]
Locus_56_Transcript_16/40_Confidence_1.000_Length_390	gi|193631821|ref|XP_001950452.1|	74.32	48	269	150	223	2e-28	129	PREDICTED: hypothetical protein LOC100158766 [Acyrthosiphon pisum]
Locus_56_Transcript_16/40_Confidence_1.000_Length_390	gi|91092312|ref|XP_969869.1|	61.33	45	269	157	230	8e-22	107	PREDICTED: similar to AGAP006063-PA [Tribolium castaneum]<>hypothetical protein TcasGA2_TC002287 [Tribolium castaneum]
Locus_56_Transcript_16/40_Confidence_1.000_Length_390	gi|170028023|ref|XP_001841896.1|	52.5	48	287	89	168	3e-18	95.5	conserved hypothetical protein [Culex quinquefasciatus]<>conserved hypothetical protein [Culex quinquefasciatus]
Locus_56_Transcript_16/40_Confidence_1.000_Length_390	gi|157104470|ref|XP_001648422.1|	52.5	48	287	167	246	3e-18	95.5	hypothetical protein AaeL_AAEL014318 [Aedes aegypti]<>conserved hypothetical protein [Aedes aegypti]
Locus_56_Transcript_16/40_Confidence_1.000_Length_390	gi|158295262|ref|XP_316114.4|	52.05	51	269	169	241	2e-17	93.2	AGAP006063-PA [Anopheles gambiae str. PEST]<>AGAP006063-PA [Anopheles gambiae str. PEST]
Locus_56_Transcript_17/40_Confidence_1.000_Length_338	gi|270000994|gb|EEZ97441.1|	64.29	1	336	375	486	4e-37	158	hypothetical protein TcasGA2_TC011272 [Tribolium castaneum]
Locus_56_Transcript_17/40_Confidence_1.000_Length_338	gi|270000947|gb|EEZ97394.1|	64.29	1	336	539	650	4e-37	158	hypothetical protein TcasGA2_TC011220 [Tribolium castaneum]
Locus_56_Transcript_17/40_Confidence_1.000_Length_338	gi|130405|sp|P04323.1|POL3_DROME	64.29	1	336	223	334	2e-36	156	RecName: Full=Retrovirus-related Pol polyprotein from transposon 17.6; Includes: RecName: Full=Protease; Includes: RecName: Full=Reverse transcriptase; Includes: RecName: Full=Endonuclease<>unnamed protein product [Drosophila melanogaster]<>ORF 2
Locus_56_Transcript_17/40_Confidence_1.000_Length_338	gi|270016690|gb|EFA13136.1|	65.71	1	315	1	105	2e-35	152	hypothetical protein TcasGA2_TC002008 [Tribolium castaneum]
Locus_56_Transcript_17/40_Confidence_1.000_Length_338	gi|270015672|gb|EFA12120.1|	62.5	1	336	313	424	5e-35	151	hypothetical protein TcasGA2_TC002266 [Tribolium castaneum]
Locus_56_Transcript_20/40_Confidence_1.000_Length_390	gi|193631821|ref|XP_001950452.1|	74.29	134	343	150	219	1e-26	123	PREDICTED: hypothetical protein LOC100158766 [Acyrthosiphon pisum]
Locus_56_Transcript_20/40_Confidence_1.000_Length_390	gi|91092312|ref|XP_969869.1|	61.64	128	346	157	228	5e-20	101	PREDICTED: similar to AGAP006063-PA [Tribolium castaneum]<>hypothetical protein TcasGA2_TC002287 [Tribolium castaneum]
Locus_56_Transcript_20/40_Confidence_1.000_Length_390	gi|170028023|ref|XP_001841896.1|	54.17	128	343	89	160	9e-16	87.4	conserved hypothetical protein [Culex quinquefasciatus]<>conserved hypothetical protein [Culex quinquefasciatus]
Locus_56_Transcript_20/40_Confidence_1.000_Length_390	gi|157104470|ref|XP_001648422.1|	50	104	343	167	246	2e-15	86.7	hypothetical protein AaeL_AAEL014318 [Aedes aegypti]<>conserved hypothetical protein [Aedes aegypti]
Locus_56_Transcript_20/40_Confidence_1.000_Length_390	gi|158295262|ref|XP_316114.4|	50.7	128	340	169	239	2e-15	86.3	AGAP006063-PA [Anopheles gambiae str. PEST]<>AGAP006063-PA [Anopheles gambiae str. PEST]
Locus_56_Transcript_21/40_Confidence_1.000_Length_338	gi|270000994|gb|EEZ97441.1|	64.29	3	338	375	486	4e-37	158	hypothetical protein TcasGA2_TC011272 [Tribolium castaneum]
Locus_56_Transcript_21/40_Confidence_1.000_Length_338	gi|270000947|gb|EEZ97394.1|	64.29	3	338	539	650	4e-37	158	hypothetical protein TcasGA2_TC011220 [Tribolium castaneum]
Locus_56_Transcript_21/40_Confidence_1.000_Length_338	gi|130405|sp|P04323.1|POL3_DROME	64.29	3	338	223	334	2e-36	156	RecName: Full=Retrovirus-related Pol polyprotein from transposon 17.6; Includes: RecName: Full=Protease; Includes: RecName: Full=Reverse transcriptase; Includes: RecName: Full=Endonuclease<>unnamed protein product [Drosophila melanogaster]<>ORF 2
Locus_56_Transcript_21/40_Confidence_1.000_Length_338	gi|270016690|gb|EFA13136.1|	65.71	24	338	1	105	2e-35	152	hypothetical protein TcasGA2_TC002008 [Tribolium castaneum]
Locus_56_Transcript_21/40_Confidence_1.000_Length_338	gi|270015672|gb|EFA12120.1|	62.5	3	338	313	424	5e-35	151	hypothetical protein TcasGA2_TC002266 [Tribolium castaneum]
Locus_56_Transcript_24/40_Confidence_1.000_Length_718	gi|270284388|ref|ZP_05966027.2|	51.68	3	716	42	275	3e-59	233	pyrimidine-nucleoside phosphorylase [Bifidobacterium gallicum DSM 20093]<>pyrimidine-nucleoside phosphorylase [Bifidobacterium gallicum DSM 20093]
Locus_56_Transcript_24/40_Confidence_1.000_Length_718	gi|387981987|gb|EIK55508.1|	52.12	3	710	48	279	3e-58	229	thymidine phosphorylase [Corynebacterium diphtheriae bv. intermedius str. NCTC 5011]
Locus_56_Transcript_24/40_Confidence_1.000_Length_718	gi|376291134|ref|YP_005163381.1|	52.12	3	710	48	279	3e-58	229	Thymidine phosphorylase [Corynebacterium diphtheriae C7 (beta)]<>Thymidine phosphorylase [Corynebacterium diphtheriae C7 (beta)]
Locus_56_Transcript_24/40_Confidence_1.000_Length_718	gi|376288459|ref|YP_005161025.1|	52.12	3	710	48	279	3e-58	229	Thymidine phosphorylase [Corynebacterium diphtheriae BH8]<>Thymidine phosphorylase [Corynebacterium diphtheriae BH8]
Locus_56_Transcript_24/40_Confidence_1.000_Length_718	gi|376255030|ref|YP_005143489.1|	52.12	3	710	48	279	4e-58	229	Thymidine phosphorylase [Corynebacterium diphtheriae PW8]<>Thymidine phosphorylase [Corynebacterium diphtheriae PW8]
Locus_56_Transcript_26/40_Confidence_1.000_Length_367	gi|242023314|ref|XP_002432079.1|	39.67	7	363	89	208	6e-12	74.7	Peroxisomal biogenesis factor, putative [Pediculus humanus corporis]<>Peroxisomal biogenesis factor, putative [Pediculus humanus corporis]
Locus_56_Transcript_26/40_Confidence_1.000_Length_367	gi|307183485|gb|EFN70284.1|	48.18	43	366	94	196	2e-10	69.7	Peroxisomal biogenesis factor 19 [Camponotus floridanus]
Locus_56_Transcript_26/40_Confidence_1.000_Length_367	gi|187607321|ref|NP_001120089.1|	42.59	46	366	93	199	3e-10	69.3	peroxisomal biogenesis factor 19 [Xenopus (Silurana) tropicalis]<>LOC100145099 protein [Xenopus (Silurana) tropicalis]
Locus_56_Transcript_26/40_Confidence_1.000_Length_367	gi|147907142|ref|NP_001089075.1|	42.59	46	366	93	199	3e-10	68.9	peroxisomal biogenesis factor 19 [Xenopus laevis]<>LOC733180 protein [Xenopus laevis]
Locus_56_Transcript_26/40_Confidence_1.000_Length_367	gi|62026746|gb|AAH92106.1|	42.59	46	366	90	196	3e-10	68.9	LOC733180 protein [Xenopus laevis]
Locus_56_Transcript_29/40_Confidence_1.000_Length_363	gi|296531494|gb|ADH29882.1|	37.66	3	362	43	195	8e-12	74.3	MIP21713p [Drosophila melanogaster]
Locus_56_Transcript_29/40_Confidence_1.000_Length_363	gi|281365872|ref|NP_001163385.1|	37.66	3	362	71	223	8e-12	74.3	Z band alternatively spliced PDZ-motif protein 66, isoform N [Drosophila melanogaster]<>Z band alternatively spliced PDZ-motif protein 66, isoform N [Drosophila melanogaster]<>FI20184p1 [Drosophila melanogaster]
Locus_56_Transcript_29/40_Confidence_1.000_Length_363	gi|281365870|ref|NP_001163384.1|	37.66	3	362	43	195	8e-12	74.3	Z band alternatively spliced PDZ-motif protein 66, isoform M [Drosophila melanogaster]<>Z band alternatively spliced PDZ-motif protein 66, isoform M [Drosophila melanogaster]
Locus_56_Transcript_29/40_Confidence_1.000_Length_363	gi|281365874|ref|NP_001163386.1|	37.66	3	362	71	223	8e-12	74.3	Z band alternatively spliced PDZ-motif protein 66, isoform O [Drosophila melanogaster]<>Z band alternatively spliced PDZ-motif protein 66, isoform O [Drosophila melanogaster]
Locus_56_Transcript_29/40_Confidence_1.000_Length_363	gi|281365866|ref|NP_001163382.1|	37.66	3	362	43	195	8e-12	74.3	Z band alternatively spliced PDZ-motif protein 66, isoform K [Drosophila melanogaster]<>IP16036p [Drosophila melanogaster]<>Z band alternatively spliced PDZ-motif protein 66, isoform K [Drosophila melanogaster]
Locus_56_Transcript_30/40_Confidence_1.000_Length_718	gi|270284388|ref|ZP_05966027.2|	51.68	3	716	42	275	3e-59	233	pyrimidine-nucleoside phosphorylase [Bifidobacterium gallicum DSM 20093]<>pyrimidine-nucleoside phosphorylase [Bifidobacterium gallicum DSM 20093]
Locus_56_Transcript_30/40_Confidence_1.000_Length_718	gi|387981987|gb|EIK55508.1|	52.12	9	716	48	279	3e-58	229	thymidine phosphorylase [Corynebacterium diphtheriae bv. intermedius str. NCTC 5011]
Locus_56_Transcript_30/40_Confidence_1.000_Length_718	gi|376291134|ref|YP_005163381.1|	52.12	9	716	48	279	3e-58	229	Thymidine phosphorylase [Corynebacterium diphtheriae C7 (beta)]<>Thymidine phosphorylase [Corynebacterium diphtheriae C7 (beta)]
Locus_56_Transcript_30/40_Confidence_1.000_Length_718	gi|376288459|ref|YP_005161025.1|	52.12	9	716	48	279	3e-58	229	Thymidine phosphorylase [Corynebacterium diphtheriae BH8]<>Thymidine phosphorylase [Corynebacterium diphtheriae BH8]
Locus_56_Transcript_30/40_Confidence_1.000_Length_718	gi|376255030|ref|YP_005143489.1|	52.12	9	716	48	279	4e-58	229	Thymidine phosphorylase [Corynebacterium diphtheriae PW8]<>Thymidine phosphorylase [Corynebacterium diphtheriae PW8]
Locus_56_Transcript_32/40_Confidence_0.026_Length_1142	gi|384563046|gb|AFI08277.1|	55.7	24	260	246	324	1e-32	107	polyprotein [Sacbrood virus]
Locus_56_Transcript_32/40_Confidence_0.026_Length_1142	gi|384563046|gb|AFI08277.1|	45.31	262	450	325	388	1e-32	59.3	polyprotein [Sacbrood virus]
Locus_56_Transcript_32/40_Confidence_0.026_Length_1142	gi|307148860|gb|ADN38255.1|	56.96	24	260	246	324	1e-32	108	polyprotein [Sacbrood virus CSBV-LN/China/2009]
Locus_56_Transcript_32/40_Confidence_0.026_Length_1142	gi|307148860|gb|ADN38255.1|	43.75	262	450	325	388	1e-32	58.9	polyprotein [Sacbrood virus CSBV-LN/China/2009]
Locus_56_Transcript_32/40_Confidence_0.026_Length_1142	gi|48527190|gb|AAT45735.1|	55.7	24	260	197	275	1e-32	107	structural polyprotein [Sacbrood virus]
Locus_56_Transcript_33/40_Confidence_0.026_Length_1142	gi|384563046|gb|AFI08277.1|	55.7	24	260	246	324	1e-32	107	polyprotein [Sacbrood virus]
Locus_56_Transcript_33/40_Confidence_0.026_Length_1142	gi|384563046|gb|AFI08277.1|	45.31	262	450	325	388	1e-32	59.3	polyprotein [Sacbrood virus]
Locus_56_Transcript_33/40_Confidence_0.026_Length_1142	gi|307148860|gb|ADN38255.1|	56.96	24	260	246	324	1e-32	108	polyprotein [Sacbrood virus CSBV-LN/China/2009]
Locus_56_Transcript_33/40_Confidence_0.026_Length_1142	gi|307148860|gb|ADN38255.1|	43.75	262	450	325	388	1e-32	58.9	polyprotein [Sacbrood virus CSBV-LN/China/2009]
Locus_56_Transcript_33/40_Confidence_0.026_Length_1142	gi|48527190|gb|AAT45735.1|	55.7	24	260	197	275	1e-32	107	structural polyprotein [Sacbrood virus]
Locus_56_Transcript_34/40_Confidence_0.023_Length_1265	gi|158297380|ref|XP_317618.4|	79.75	949	1185	328	406	7e-42	133	AGAP007874-PA [Anopheles gambiae str. PEST]<>AGAP007874-PA [Anopheles gambiae str. PEST]
Locus_56_Transcript_34/40_Confidence_0.023_Length_1265	gi|158297380|ref|XP_317618.4|	71.43	773	898	424	465	7e-42	65.1	AGAP007874-PA [Anopheles gambiae str. PEST]<>AGAP007874-PA [Anopheles gambiae str. PEST]
Locus_56_Transcript_34/40_Confidence_0.023_Length_1265	gi|312375642|gb|EFR22972.1|	81.01	949	1185	327	405	3e-41	133	hypothetical protein AND_13907 [Anopheles darlingi]
Locus_56_Transcript_34/40_Confidence_0.023_Length_1265	gi|312375642|gb|EFR22972.1|	64.29	773	898	423	464	3e-41	62.4	hypothetical protein AND_13907 [Anopheles darlingi]
Locus_56_Transcript_34/40_Confidence_0.023_Length_1265	gi|328711239|ref|XP_001943019.2|	79.75	949	1185	331	409	4e-41	130	PREDICTED: pre-mRNA-splicing factor CWC22 homolog [Acyrthosiphon pisum]
Locus_56_Transcript_35/40_Confidence_0.048_Length_1790	gi|384563046|gb|AFI08277.1|	55.7	24	260	246	324	2e-32	107	polyprotein [Sacbrood virus]
Locus_56_Transcript_35/40_Confidence_0.048_Length_1790	gi|384563046|gb|AFI08277.1|	45.31	262	450	325	388	2e-32	59.3	polyprotein [Sacbrood virus]
Locus_56_Transcript_35/40_Confidence_0.048_Length_1790	gi|307148860|gb|ADN38255.1|	56.96	24	260	246	324	2e-32	108	polyprotein [Sacbrood virus CSBV-LN/China/2009]
Locus_56_Transcript_35/40_Confidence_0.048_Length_1790	gi|307148860|gb|ADN38255.1|	43.75	262	450	325	388	2e-32	58.9	polyprotein [Sacbrood virus CSBV-LN/China/2009]
Locus_56_Transcript_35/40_Confidence_0.048_Length_1790	gi|48527190|gb|AAT45735.1|	55.7	24	260	197	275	2e-32	107	structural polyprotein [Sacbrood virus]
Locus_56_Transcript_36/40_Confidence_0.048_Length_1790	gi|384563046|gb|AFI08277.1|	53.33	1543	1767	246	320	5e-34	101	polyprotein [Sacbrood virus]
Locus_56_Transcript_36/40_Confidence_0.048_Length_1790	gi|384563046|gb|AFI08277.1|	51.47	1341	1541	321	388	5e-34	70.9	polyprotein [Sacbrood virus]
Locus_56_Transcript_36/40_Confidence_0.048_Length_1790	gi|48527190|gb|AAT45735.1|	53.33	1543	1767	197	271	6e-34	101	structural polyprotein [Sacbrood virus]
Locus_56_Transcript_36/40_Confidence_0.048_Length_1790	gi|48527190|gb|AAT45735.1|	51.47	1341	1541	272	339	6e-34	70.9	structural polyprotein [Sacbrood virus]
Locus_56_Transcript_36/40_Confidence_0.048_Length_1790	gi|9632406|ref|NP_049374.1|	53.33	1543	1767	246	320	7e-34	101	polyprotein [Sacbrood virus]<>polyprotein [sacbrood virus]
Locus_56_Transcript_39/40_Confidence_0.063_Length_1751	gi|384563046|gb|AFI08277.1|	53.33	1504	1728	246	320	5e-34	101	polyprotein [Sacbrood virus]
Locus_56_Transcript_39/40_Confidence_0.063_Length_1751	gi|384563046|gb|AFI08277.1|	51.47	1302	1502	321	388	5e-34	70.9	polyprotein [Sacbrood virus]
Locus_56_Transcript_39/40_Confidence_0.063_Length_1751	gi|48527190|gb|AAT45735.1|	53.33	1504	1728	197	271	5e-34	101	structural polyprotein [Sacbrood virus]
Locus_56_Transcript_39/40_Confidence_0.063_Length_1751	gi|48527190|gb|AAT45735.1|	51.47	1302	1502	272	339	5e-34	70.9	structural polyprotein [Sacbrood virus]
Locus_56_Transcript_39/40_Confidence_0.063_Length_1751	gi|9632406|ref|NP_049374.1|	53.33	1504	1728	246	320	7e-34	101	polyprotein [Sacbrood virus]<>polyprotein [sacbrood virus]
Locus_56_Transcript_40/40_Confidence_0.063_Length_1751	gi|384563046|gb|AFI08277.1|	55.7	24	260	246	324	2e-32	107	polyprotein [Sacbrood virus]
Locus_56_Transcript_40/40_Confidence_0.063_Length_1751	gi|384563046|gb|AFI08277.1|	45.31	262	450	325	388	2e-32	59.3	polyprotein [Sacbrood virus]
Locus_56_Transcript_40/40_Confidence_0.063_Length_1751	gi|307148860|gb|ADN38255.1|	56.96	24	260	246	324	2e-32	108	polyprotein [Sacbrood virus CSBV-LN/China/2009]
Locus_56_Transcript_40/40_Confidence_0.063_Length_1751	gi|307148860|gb|ADN38255.1|	43.75	262	450	325	388	2e-32	58.9	polyprotein [Sacbrood virus CSBV-LN/China/2009]
Locus_56_Transcript_40/40_Confidence_0.063_Length_1751	gi|48527190|gb|AAT45735.1|	55.7	24	260	197	275	2e-32	107	structural polyprotein [Sacbrood virus]
Locus_57_Transcript_3/9_Confidence_0.062_Length_2688	gi|328702403|ref|XP_001952092.2|	85.71	76	2643	2	862	0	1483	PREDICTED: myosin heavy chain, muscle isoform 1 [Acyrthosiphon pisum]
Locus_57_Transcript_3/9_Confidence_0.062_Length_2688	gi|189239937|ref|XP_001814083.1|	86.29	100	2637	9	854	0	1458	PREDICTED: similar to Myosin heavy chain CG17927-PF isoform 6 [Tribolium castaneum]
Locus_57_Transcript_3/9_Confidence_0.062_Length_2688	gi|189239929|ref|XP_001813306.1|	86.29	100	2637	9	854	0	1458	PREDICTED: similar to Myosin heavy chain CG17927-PF isoform 1 [Tribolium castaneum]
Locus_57_Transcript_3/9_Confidence_0.062_Length_2688	gi|183979376|dbj|BAG30740.1|	84.67	100	2637	10	857	0	1449	muscle myosin heavy chain [Papilio xuthus]
Locus_57_Transcript_3/9_Confidence_0.062_Length_2688	gi|189239933|ref|XP_001813779.1|	85.46	100	2637	9	854	0	1443	PREDICTED: similar to Myosin heavy chain CG17927-PF isoform 4 [Tribolium castaneum]
Locus_57_Transcript_4/9_Confidence_0.150_Length_4151	gi|328702403|ref|XP_001952092.2|	84.36	1062	4076	2	1011	0	1649	PREDICTED: myosin heavy chain, muscle isoform 1 [Acyrthosiphon pisum]
Locus_57_Transcript_4/9_Confidence_0.150_Length_4151	gi|328702403|ref|XP_001952092.2|	69.55	296	928	1732	1949	2e-54	203	PREDICTED: myosin heavy chain, muscle isoform 1 [Acyrthosiphon pisum]
Locus_57_Transcript_4/9_Confidence_0.150_Length_4151	gi|328702403|ref|XP_001952092.2|	65.22	189	257	1944	1966	2e-54	39.3	PREDICTED: myosin heavy chain, muscle isoform 1 [Acyrthosiphon pisum]
Locus_57_Transcript_4/9_Confidence_0.150_Length_4151	gi|328702403|ref|XP_001952092.2|	47.02	494	931	1056	1221	7e-25	122	PREDICTED: myosin heavy chain, muscle isoform 1 [Acyrthosiphon pisum]
Locus_57_Transcript_4/9_Confidence_0.150_Length_4151	gi|328702403|ref|XP_001952092.2|	40.14	640	1074	1008	1151	2e-15	90.9	PREDICTED: myosin heavy chain, muscle isoform 1 [Acyrthosiphon pisum]
Locus_57_Transcript_5/9_Confidence_0.150_Length_4151	gi|328702403|ref|XP_001952092.2|	84.6	76	3099	2	1014	0	1657	PREDICTED: myosin heavy chain, muscle isoform 1 [Acyrthosiphon pisum]
Locus_57_Transcript_5/9_Confidence_0.150_Length_4151	gi|328702403|ref|XP_001952092.2|	67.91	3239	3856	1737	1949	8e-52	194	PREDICTED: myosin heavy chain, muscle isoform 1 [Acyrthosiphon pisum]
Locus_57_Transcript_5/9_Confidence_0.150_Length_4151	gi|328702403|ref|XP_001952092.2|	65.22	3895	3963	1944	1966	8e-52	39.3	PREDICTED: myosin heavy chain, muscle isoform 1 [Acyrthosiphon pisum]
Locus_57_Transcript_5/9_Confidence_0.150_Length_4151	gi|328702403|ref|XP_001952092.2|	44.31	3221	3658	1056	1221	3e-23	117	PREDICTED: myosin heavy chain, muscle isoform 1 [Acyrthosiphon pisum]
Locus_57_Transcript_5/9_Confidence_0.150_Length_4151	gi|328702403|ref|XP_001952092.2|	57.65	3078	3332	1008	1089	1e-14	88.6	PREDICTED: myosin heavy chain, muscle isoform 1 [Acyrthosiphon pisum]
Locus_57_Transcript_6/9_Confidence_0.119_Length_2059	gi|242006231|ref|XP_002423957.1|	90.93	836	2059	1364	1771	7e-141	485	myosin-9, putative [Pediculus humanus corporis]<>myosin-9, putative [Pediculus humanus corporis]
Locus_57_Transcript_6/9_Confidence_0.119_Length_2059	gi|242006231|ref|XP_002423957.1|	95.45	775	840	1770	1791	7e-141	43.9	myosin-9, putative [Pediculus humanus corporis]<>myosin-9, putative [Pediculus humanus corporis]
Locus_57_Transcript_6/9_Confidence_0.119_Length_2059	gi|242006231|ref|XP_002423957.1|	84.25	1	819	1095	1367	6e-95	353	myosin-9, putative [Pediculus humanus corporis]<>myosin-9, putative [Pediculus humanus corporis]
Locus_57_Transcript_6/9_Confidence_0.119_Length_2059	gi|242006231|ref|XP_002423957.1|	23.76	10	606	1560	1758	6e-11	75.1	myosin-9, putative [Pediculus humanus corporis]<>myosin-9, putative [Pediculus humanus corporis]
Locus_57_Transcript_6/9_Confidence_0.119_Length_2059	gi|242006231|ref|XP_002423957.1|	26.98	22	624	935	1135	5e-10	72	myosin-9, putative [Pediculus humanus corporis]<>myosin-9, putative [Pediculus humanus corporis]
Locus_57_Transcript_7/9_Confidence_0.119_Length_2059	gi|158299190|ref|XP_319309.3|	90.51	1	1233	1362	1772	3e-141	498	AGAP010147-PA [Anopheles gambiae str. PEST]<>AGAP010147-PA [Anopheles gambiae str. PEST]
Locus_57_Transcript_7/9_Confidence_0.119_Length_2059	gi|158299190|ref|XP_319309.3|	78.95	1229	1285	1771	1789	3e-141	32.3	AGAP010147-PA [Anopheles gambiae str. PEST]<>AGAP010147-PA [Anopheles gambiae str. PEST]
Locus_57_Transcript_7/9_Confidence_0.119_Length_2059	gi|158299190|ref|XP_319309.3|	84.98	1241	2059	1093	1365	8e-96	357	AGAP010147-PA [Anopheles gambiae str. PEST]<>AGAP010147-PA [Anopheles gambiae str. PEST]
Locus_57_Transcript_7/9_Confidence_0.119_Length_2059	gi|158299190|ref|XP_319309.3|	24.26	1454	2050	1558	1756	7e-12	78.2	AGAP010147-PA [Anopheles gambiae str. PEST]<>AGAP010147-PA [Anopheles gambiae str. PEST]
Locus_57_Transcript_7/9_Confidence_0.119_Length_2059	gi|312370898|gb|EFR19201.1|	90.51	1	1233	148	558	3e-141	498	hypothetical protein AND_22909 [Anopheles darlingi]
Locus_57_Transcript_8/9_Confidence_0.173_Length_2036	gi|328702403|ref|XP_001952092.2|	90.51	1	1233	1370	1780	0	494	PREDICTED: myosin heavy chain, muscle isoform 1 [Acyrthosiphon pisum]
Locus_57_Transcript_8/9_Confidence_0.173_Length_2036	gi|328702403|ref|XP_001952092.2|	85.55	1229	1741	1779	1949	0	213	PREDICTED: myosin heavy chain, muscle isoform 1 [Acyrthosiphon pisum]
Locus_57_Transcript_8/9_Confidence_0.173_Length_2036	gi|328702403|ref|XP_001952092.2|	65.22	1780	1848	1944	1966	0	39.3	PREDICTED: myosin heavy chain, muscle isoform 1 [Acyrthosiphon pisum]
Locus_57_Transcript_8/9_Confidence_0.173_Length_2036	gi|383861541|ref|XP_003706244.1|	89.78	1	1233	1369	1779	0	494	PREDICTED: myosin heavy chain, muscle-like isoform 5 [Megachile rotundata]
Locus_57_Transcript_8/9_Confidence_0.173_Length_2036	gi|383861541|ref|XP_003706244.1|	87.27	1229	1723	1778	1940	0	208	PREDICTED: myosin heavy chain, muscle-like isoform 5 [Megachile rotundata]
Locus_57_Transcript_9/9_Confidence_0.173_Length_2036	gi|328702403|ref|XP_001952092.2|	90.44	813	2036	1370	1777	0	482	PREDICTED: myosin heavy chain, muscle isoform 1 [Acyrthosiphon pisum]
Locus_57_Transcript_9/9_Confidence_0.173_Length_2036	gi|328702403|ref|XP_001952092.2|	88.64	296	817	1776	1949	0	225	PREDICTED: myosin heavy chain, muscle isoform 1 [Acyrthosiphon pisum]
Locus_57_Transcript_9/9_Confidence_0.173_Length_2036	gi|328702403|ref|XP_001952092.2|	65.22	189	257	1944	1966	0	39.3	PREDICTED: myosin heavy chain, muscle isoform 1 [Acyrthosiphon pisum]
Locus_57_Transcript_9/9_Confidence_0.173_Length_2036	gi|383861541|ref|XP_003706244.1|	89.46	813	2036	1369	1776	0	479	PREDICTED: myosin heavy chain, muscle-like isoform 5 [Megachile rotundata]
Locus_57_Transcript_9/9_Confidence_0.173_Length_2036	gi|383861541|ref|XP_003706244.1|	89.94	311	817	1775	1941	0	220	PREDICTED: myosin heavy chain, muscle-like isoform 5 [Megachile rotundata]
Locus_59_Transcript_1/2_Confidence_0.857_Length_790	gi|345484693|ref|XP_003425102.1|	70.71	3	422	25	164	1e-66	207	PREDICTED: signal recognition particle receptor subunit alpha homolog isoform 2 [Nasonia vitripennis]
Locus_59_Transcript_1/2_Confidence_0.857_Length_790	gi|345484693|ref|XP_003425102.1|	50.53	461	736	177	268	1e-66	72.8	PREDICTED: signal recognition particle receptor subunit alpha homolog isoform 2 [Nasonia vitripennis]
Locus_59_Transcript_1/2_Confidence_0.857_Length_790	gi|189236353|ref|XP_001807129.1|	70.92	3	425	25	165	3e-65	204	PREDICTED: similar to signal recognition particle receptor alpha subunit (sr-alpha) [Tribolium castaneum]<>hypothetical protein TcasGA2_TC007993 [Tribolium castaneum]
Locus_59_Transcript_1/2_Confidence_0.857_Length_790	gi|189236353|ref|XP_001807129.1|	47.42	452	736	173	267	3e-65	71.2	PREDICTED: similar to signal recognition particle receptor alpha subunit (sr-alpha) [Tribolium castaneum]<>hypothetical protein TcasGA2_TC007993 [Tribolium castaneum]
Locus_59_Transcript_1/2_Confidence_0.857_Length_790	gi|357612279|gb|EHJ67898.1|	74.47	3	425	25	165	9e-65	218	signal recognition particle receptor alpha subunit [Danaus plexippus]
Locus_59_Transcript_2/2_Confidence_0.714_Length_791	gi|345484695|ref|XP_003425103.1|	57.26	3	737	25	262	2e-62	243	PREDICTED: signal recognition particle receptor subunit alpha homolog isoform 3 [Nasonia vitripennis]
Locus_59_Transcript_2/2_Confidence_0.714_Length_791	gi|345484693|ref|XP_003425102.1|	58.06	3	737	25	268	2e-62	243	PREDICTED: signal recognition particle receptor subunit alpha homolog isoform 2 [Nasonia vitripennis]
Locus_59_Transcript_2/2_Confidence_0.714_Length_791	gi|350396130|ref|XP_003484452.1|	56.68	3	737	25	266	4e-61	239	PREDICTED: signal recognition particle receptor subunit alpha homolog [Bombus impatiens]
Locus_59_Transcript_2/2_Confidence_0.714_Length_791	gi|357612279|gb|EHJ67898.1|	55.38	3	737	25	263	1e-60	238	signal recognition particle receptor alpha subunit [Danaus plexippus]
Locus_59_Transcript_2/2_Confidence_0.714_Length_791	gi|383848887|ref|XP_003700079.1|	56.28	3	737	25	266	6e-60	235	PREDICTED: signal recognition particle receptor subunit alpha homolog isoform 2 [Megachile rotundata]
Locus_60_Transcript_1/2_Confidence_0.875_Length_535	gi|242012721|ref|XP_002427076.1|	77.78	169	507	1	117	8e-51	204	conserved hypothetical protein [Pediculus humanus corporis]<>conserved hypothetical protein [Pediculus humanus corporis]
Locus_60_Transcript_1/2_Confidence_0.875_Length_535	gi|270014937|gb|EFA11385.1|	78.95	169	507	206	316	2e-50	202	hypothetical protein TcasGA2_TC011545 [Tribolium castaneum]
Locus_60_Transcript_1/2_Confidence_0.875_Length_535	gi|328715475|ref|XP_001942807.2|	91.86	169	426	125	210	2e-44	182	PREDICTED: hypothetical protein LOC100161350 [Acyrthosiphon pisum]
Locus_60_Transcript_1/2_Confidence_0.875_Length_535	gi|91094369|ref|XP_970631.1|	87.5	169	432	122	209	2e-43	179	PREDICTED: similar to CG14435 CG14435-PA [Tribolium castaneum]
Locus_60_Transcript_1/2_Confidence_0.875_Length_535	gi|346469785|gb|AEO34737.1|	88.37	169	426	116	201	6e-43	177	hypothetical protein [Amblyomma maculatum]
Locus_60_Transcript_2/2_Confidence_0.625_Length_783	gi|328715475|ref|XP_001942807.2|	66.19	169	759	1	210	1e-72	278	PREDICTED: hypothetical protein LOC100161350 [Acyrthosiphon pisum]
Locus_60_Transcript_2/2_Confidence_0.625_Length_783	gi|91094369|ref|XP_970631.1|	63.16	169	759	1	209	1e-64	251	PREDICTED: similar to CG14435 CG14435-PA [Tribolium castaneum]
Locus_60_Transcript_2/2_Confidence_0.625_Length_783	gi|348019685|gb|AEP43784.1|	66.3	190	711	1	184	1e-57	228	zinc and ring finger 2 [Biston betularia]
Locus_60_Transcript_2/2_Confidence_0.625_Length_783	gi|383865825|ref|XP_003708373.1|	56.02	169	759	1	212	1e-56	224	PREDICTED: E3 ubiquitin-protein ligase ZNRF1-like [Megachile rotundata]
Locus_60_Transcript_2/2_Confidence_0.625_Length_783	gi|66554970|ref|XP_624991.1|	56.88	169	759	1	212	1e-56	224	PREDICTED: e3 ubiquitin-protein ligase ZNRF1-like [Apis mellifera]
Locus_61_Transcript_1/3_Confidence_0.667_Length_334	gi|242020722|ref|XP_002430801.1|	37.72	3	332	198	311	4e-12	75.5	acetylcholinesterase, putative [Pediculus humanus corporis]<>acetylcholinesterase, putative [Pediculus humanus corporis]
Locus_61_Transcript_1/3_Confidence_0.667_Length_334	gi|395484042|gb|AFN66427.1|	41.18	3	248	33	117	5e-12	75.1	carboxylesterase, partial [Laodelphax striatellus]
Locus_61_Transcript_1/3_Confidence_0.667_Length_334	gi|193610695|ref|XP_001951107.1|	37.72	3	332	186	299	5e-12	75.1	PREDICTED: esterase FE4-like isoform 1 [Acyrthosiphon pisum]<>PREDICTED: esterase FE4-like isoform 2 [Acyrthosiphon pisum]<>PREDICTED: esterase FE4-like isoform 3 [Acyrthosiphon pisum]
Locus_61_Transcript_1/3_Confidence_0.667_Length_334	gi|345497204|ref|XP_001599255.2|	35.96	3	332	195	308	1e-11	73.6	PREDICTED: venom carboxylesterase-6 isoform 1 [Nasonia vitripennis]<>PREDICTED: venom carboxylesterase-6 isoform 2 [Nasonia vitripennis]
Locus_61_Transcript_1/3_Confidence_0.667_Length_334	gi|91084115|ref|XP_967137.1|	33.63	3	329	186	298	3e-11	72.4	PREDICTED: similar to juvenile hormone esterase [Tribolium castaneum]<>hypothetical protein TcasGA2_TC014795 [Tribolium castaneum]
Locus_61_Transcript_2/3_Confidence_0.500_Length_360	gi|91084115|ref|XP_967137.1|	29.69	2	358	214	341	6e-12	74.7	PREDICTED: similar to juvenile hormone esterase [Tribolium castaneum]<>hypothetical protein TcasGA2_TC014795 [Tribolium castaneum]
Locus_61_Transcript_2/3_Confidence_0.500_Length_360	gi|345497204|ref|XP_001599255.2|	34.65	2	355	223	349	1e-11	73.9	PREDICTED: venom carboxylesterase-6 isoform 1 [Nasonia vitripennis]<>PREDICTED: venom carboxylesterase-6 isoform 2 [Nasonia vitripennis]
Locus_61_Transcript_2/3_Confidence_0.500_Length_360	gi|383858940|ref|XP_003704957.1|	35.71	2	352	226	351	4e-11	72	PREDICTED: venom carboxylesterase-6-like [Megachile rotundata]
Locus_61_Transcript_2/3_Confidence_0.500_Length_360	gi|194773685|ref|XP_001967782.1|	38.46	2	358	235	363	1e-10	70.5	GF11016 [Drosophila ananassae]<>GF11016 [Drosophila ananassae]
Locus_61_Transcript_2/3_Confidence_0.500_Length_360	gi|195133492|ref|XP_002011173.1|	37.4	2	358	226	356	2e-10	69.7	GI16153 [Drosophila mojavensis]<>GI16153 [Drosophila mojavensis]
Locus_61_Transcript_3/3_Confidence_0.667_Length_445	gi|345497204|ref|XP_001599255.2|	36.77	3	440	195	349	6e-21	104	PREDICTED: venom carboxylesterase-6 isoform 1 [Nasonia vitripennis]<>PREDICTED: venom carboxylesterase-6 isoform 2 [Nasonia vitripennis]
Locus_61_Transcript_3/3_Confidence_0.667_Length_445	gi|242020722|ref|XP_002430801.1|	37.97	3	443	198	355	1e-20	103	acetylcholinesterase, putative [Pediculus humanus corporis]<>acetylcholinesterase, putative [Pediculus humanus corporis]
Locus_61_Transcript_3/3_Confidence_0.667_Length_445	gi|383858940|ref|XP_003704957.1|	38.31	3	437	198	351	1e-20	103	PREDICTED: venom carboxylesterase-6-like [Megachile rotundata]
Locus_61_Transcript_3/3_Confidence_0.667_Length_445	gi|89148033|gb|ABD62773.1|	36.18	3	437	95	246	2e-20	102	esterase [Chilo suppressalis]
Locus_61_Transcript_3/3_Confidence_0.667_Length_445	gi|125982789|ref|XP_001355160.1|	42.04	6	443	198	353	4e-20	102	GA19574 [Drosophila pseudoobscura pseudoobscura]<>GA19574 [Drosophila pseudoobscura pseudoobscura]
Locus_62_Transcript_3/12_Confidence_0.054_Length_2760	gi|328710996|ref|XP_001943701.2|	26.98	277	1338	983	1281	5e-16	92.4	PREDICTED: hypothetical protein LOC100167534 [Acyrthosiphon pisum]
Locus_62_Transcript_4/12_Confidence_0.054_Length_2759	gi|328710996|ref|XP_001943701.2|	26.98	277	1338	983	1281	5e-16	92.4	PREDICTED: hypothetical protein LOC100167534 [Acyrthosiphon pisum]
Locus_62_Transcript_5/12_Confidence_0.099_Length_6867	gi|198470751|ref|XP_002133565.1|	42.4	5013	6245	2488	2919	5e-81	309	GA22746 [Drosophila pseudoobscura pseudoobscura]<>GA22746 [Drosophila pseudoobscura pseudoobscura]
Locus_62_Transcript_5/12_Confidence_0.099_Length_6867	gi|195161993|ref|XP_002021840.1|	41.06	5013	6245	141	571	1e-77	298	GL14303 [Drosophila persimilis]<>GL14303 [Drosophila persimilis]
Locus_62_Transcript_5/12_Confidence_0.099_Length_6867	gi|320541794|ref|NP_001188548.1|	41.08	4953	6245	2877	3327	6e-77	296	CG34417, isoform K [Drosophila melanogaster]<>CG34417, isoform K [Drosophila melanogaster]
Locus_62_Transcript_5/12_Confidence_0.099_Length_6867	gi|161077598|ref|NP_001096893.1|	41.08	4953	6245	2931	3381	6e-77	296	CG34417, isoform D [Drosophila melanogaster]<>CG34417, isoform D [Drosophila melanogaster]
Locus_62_Transcript_5/12_Confidence_0.099_Length_6867	gi|195565446|ref|XP_002106312.1|	32.61	4398	6245	1830	2500	1e-76	295	GD16804 [Drosophila simulans]<>GD16804 [Drosophila simulans]
Locus_62_Transcript_6/12_Confidence_0.099_Length_6867	gi|198470751|ref|XP_002133565.1|	42.4	623	1855	2488	2919	5e-81	309	GA22746 [Drosophila pseudoobscura pseudoobscura]<>GA22746 [Drosophila pseudoobscura pseudoobscura]
Locus_62_Transcript_6/12_Confidence_0.099_Length_6867	gi|195161993|ref|XP_002021840.1|	41.06	623	1855	141	571	1e-77	298	GL14303 [Drosophila persimilis]<>GL14303 [Drosophila persimilis]
Locus_62_Transcript_6/12_Confidence_0.099_Length_6867	gi|320541794|ref|NP_001188548.1|	41.08	623	1915	2877	3327	6e-77	296	CG34417, isoform K [Drosophila melanogaster]<>CG34417, isoform K [Drosophila melanogaster]
Locus_62_Transcript_6/12_Confidence_0.099_Length_6867	gi|320541794|ref|NP_001188548.1|	23.83	3467	4327	2299	2582	5e-09	70.5	CG34417, isoform K [Drosophila melanogaster]<>CG34417, isoform K [Drosophila melanogaster]
Locus_62_Transcript_6/12_Confidence_0.099_Length_6867	gi|161077598|ref|NP_001096893.1|	41.08	623	1915	2931	3381	6e-77	296	CG34417, isoform D [Drosophila melanogaster]<>CG34417, isoform D [Drosophila melanogaster]
Locus_62_Transcript_7/12_Confidence_0.054_Length_2717	gi|328710996|ref|XP_001943701.2|	26.98	277	1338	983	1281	5e-16	92.4	PREDICTED: hypothetical protein LOC100167534 [Acyrthosiphon pisum]
Locus_62_Transcript_8/12_Confidence_0.082_Length_3237	gi|328710996|ref|XP_001943701.2|	26.98	277	1338	983	1281	6e-16	92.4	PREDICTED: hypothetical protein LOC100167534 [Acyrthosiphon pisum]
Locus_62_Transcript_9/12_Confidence_0.053_Length_2707	gi|328710996|ref|XP_001943701.2|	26.98	277	1338	983	1281	5e-16	92.4	PREDICTED: hypothetical protein LOC100167534 [Acyrthosiphon pisum]
Locus_62_Transcript_10/12_Confidence_0.052_Length_1343	gi|218456827|ref|YP_002418805.1|	67.97	184	639	69	210	7e-52	156	cytochrome b [Nezara viridula]<>cytochrome b [Nezara viridula]
Locus_62_Transcript_10/12_Confidence_0.052_Length_1343	gi|218456827|ref|YP_002418805.1|	80.95	74	199	33	74	7e-52	75.1	cytochrome b [Nezara viridula]<>cytochrome b [Nezara viridula]
Locus_62_Transcript_10/12_Confidence_0.052_Length_1343	gi|260150955|ref|YP_003208165.1|	69.93	184	639	69	210	2e-51	155	cytochrome b [Halyomorpha halys]<>cytochrome b [Halyomorpha halys]
Locus_62_Transcript_10/12_Confidence_0.052_Length_1343	gi|260150955|ref|YP_003208165.1|	80.95	74	199	33	74	2e-51	74.7	cytochrome b [Halyomorpha halys]<>cytochrome b [Halyomorpha halys]
Locus_62_Transcript_10/12_Confidence_0.052_Length_1343	gi|327492636|ref|YP_004347533.1|	66.89	184	633	69	207	1e-50	153	cytochrome b [Megacopta cribraria]<>cytochrome b [Megacopta cribraria]
Locus_62_Transcript_11/12_Confidence_0.070_Length_3404	gi|218456827|ref|YP_002418805.1|	58.6	2685	3242	63	226	1e-40	134	cytochrome b [Nezara viridula]<>cytochrome b [Nezara viridula]
Locus_62_Transcript_11/12_Confidence_0.070_Length_3404	gi|218456827|ref|YP_002418805.1|	80.56	3224	3331	33	68	1e-40	61.2	cytochrome b [Nezara viridula]<>cytochrome b [Nezara viridula]
Locus_62_Transcript_11/12_Confidence_0.070_Length_3404	gi|260150955|ref|YP_003208165.1|	59.14	2685	3242	63	226	3e-40	133	cytochrome b [Halyomorpha halys]<>cytochrome b [Halyomorpha halys]
Locus_62_Transcript_11/12_Confidence_0.070_Length_3404	gi|260150955|ref|YP_003208165.1|	80.56	3224	3331	33	68	3e-40	60.8	cytochrome b [Halyomorpha halys]<>cytochrome b [Halyomorpha halys]
Locus_62_Transcript_11/12_Confidence_0.070_Length_3404	gi|327492636|ref|YP_004347533.1|	55.38	2685	3242	63	226	8e-39	129	cytochrome b [Megacopta cribraria]<>cytochrome b [Megacopta cribraria]
Locus_62_Transcript_12/12_Confidence_0.064_Length_3221	gi|218456827|ref|YP_002418805.1|	68.46	2670	3059	63	182	2e-43	144	cytochrome b [Nezara viridula]<>cytochrome b [Nezara viridula]
Locus_62_Transcript_12/12_Confidence_0.064_Length_3221	gi|218456827|ref|YP_002418805.1|	80.56	3041	3148	33	68	2e-43	61.2	cytochrome b [Nezara viridula]<>cytochrome b [Nezara viridula]
Locus_62_Transcript_12/12_Confidence_0.064_Length_3221	gi|260150955|ref|YP_003208165.1|	66.15	2670	3059	63	182	2e-42	140	cytochrome b [Halyomorpha halys]<>cytochrome b [Halyomorpha halys]
Locus_62_Transcript_12/12_Confidence_0.064_Length_3221	gi|260150955|ref|YP_003208165.1|	80.56	3041	3148	33	68	2e-42	60.8	cytochrome b [Halyomorpha halys]<>cytochrome b [Halyomorpha halys]
Locus_62_Transcript_12/12_Confidence_0.064_Length_3221	gi|327492636|ref|YP_004347533.1|	63.08	2670	3059	63	182	2e-41	137	cytochrome b [Megacopta cribraria]<>cytochrome b [Megacopta cribraria]
Locus_72_Transcript_1/1_Confidence_1.000_Length_1777	gi|328725467|ref|XP_001944283.2|	51.19	2	1114	2376	2752	0	393	PREDICTED: titin-like [Acyrthosiphon pisum]
Locus_72_Transcript_1/1_Confidence_1.000_Length_1777	gi|328725467|ref|XP_001944283.2|	63.85	1116	1754	2753	2963	0	277	PREDICTED: titin-like [Acyrthosiphon pisum]
Locus_72_Transcript_1/1_Confidence_1.000_Length_1777	gi|328725467|ref|XP_001944283.2|	29.05	17	1102	2473	2848	3e-41	139	PREDICTED: titin-like [Acyrthosiphon pisum]
Locus_72_Transcript_1/1_Confidence_1.000_Length_1777	gi|328725467|ref|XP_001944283.2|	23.12	1110	1622	2852	3001	3e-41	57.4	PREDICTED: titin-like [Acyrthosiphon pisum]
Locus_72_Transcript_1/1_Confidence_1.000_Length_1777	gi|328725467|ref|XP_001944283.2|	35.29	488	1087	2742	2944	5e-29	134	PREDICTED: titin-like [Acyrthosiphon pisum]
Locus_73_Transcript_1/1_Confidence_1.000_Length_862	gi|383857058|ref|XP_003704023.1|	86.88	3	848	927	1208	4e-144	515	PREDICTED: uncharacterized protein LOC100879265 [Megachile rotundata]
Locus_73_Transcript_1/1_Confidence_1.000_Length_862	gi|350398704|ref|XP_003485281.1|	86.88	3	848	926	1207	8e-144	514	PREDICTED: hypothetical protein LOC100747750 [Bombus impatiens]
Locus_73_Transcript_1/1_Confidence_1.000_Length_862	gi|270013169|gb|EFA09617.1|	86.17	3	848	748	1029	1e-143	513	hypothetical protein TcasGA2_TC011738 [Tribolium castaneum]
Locus_73_Transcript_1/1_Confidence_1.000_Length_862	gi|189241298|ref|XP_975145.2|	86.17	3	848	748	1029	1e-143	513	PREDICTED: similar to AGAP004780-PA [Tribolium castaneum]
Locus_73_Transcript_1/1_Confidence_1.000_Length_862	gi|332019896|gb|EGI60357.1|	85.82	3	848	961	1242	4e-143	512	Cell division cycle 2-like protein kinase [Acromyrmex echinatior]
Locus_74_Transcript_1/6_Confidence_0.674_Length_2430	gi|340719922|ref|XP_003398393.1|	80.06	213	2072	3	602	0	894	PREDICTED: polyadenylate-binding protein 1-like isoform 3 [Bombus terrestris]
Locus_74_Transcript_1/6_Confidence_0.674_Length_2430	gi|340719918|ref|XP_003398391.1|	79.9	213	2072	3	611	0	894	PREDICTED: polyadenylate-binding protein 1-like isoform 1 [Bombus terrestris]
Locus_74_Transcript_1/6_Confidence_0.674_Length_2430	gi|380019828|ref|XP_003693803.1|	80.23	213	2072	3	611	0	894	PREDICTED: polyadenylate-binding protein 1-like [Apis florea]
Locus_74_Transcript_1/6_Confidence_0.674_Length_2430	gi|350408506|ref|XP_003488427.1|	79.9	213	2072	3	602	0	892	PREDICTED: polyadenylate-binding protein 1-like isoform 2 [Bombus impatiens]
Locus_74_Transcript_1/6_Confidence_0.674_Length_2430	gi|350408504|ref|XP_003488426.1|	79.74	213	2072	3	611	0	892	PREDICTED: polyadenylate-binding protein 1-like isoform 1 [Bombus impatiens]
Locus_74_Transcript_2/6_Confidence_0.783_Length_2573	gi|340719924|ref|XP_003398394.1|	88.84	848	2215	3	459	0	790	PREDICTED: polyadenylate-binding protein 1-like isoform 4 [Bombus terrestris]
Locus_74_Transcript_2/6_Confidence_0.783_Length_2573	gi|340719924|ref|XP_003398394.1|	74.11	293	628	485	593	4e-27	129	PREDICTED: polyadenylate-binding protein 1-like isoform 4 [Bombus terrestris]
Locus_74_Transcript_2/6_Confidence_0.783_Length_2573	gi|340719922|ref|XP_003398393.1|	88.84	848	2215	3	459	0	790	PREDICTED: polyadenylate-binding protein 1-like isoform 3 [Bombus terrestris]
Locus_74_Transcript_2/6_Confidence_0.783_Length_2573	gi|340719922|ref|XP_003398393.1|	73.04	293	637	491	602	1e-27	130	PREDICTED: polyadenylate-binding protein 1-like isoform 3 [Bombus terrestris]
Locus_74_Transcript_2/6_Confidence_0.783_Length_2573	gi|340719918|ref|XP_003398391.1|	88.84	848	2215	3	459	0	790	PREDICTED: polyadenylate-binding protein 1-like isoform 1 [Bombus terrestris]
Locus_74_Transcript_3/6_Confidence_0.348_Length_1884	gi|307095208|gb|ADN29910.1|	96.05	627	1538	1	304	2e-165	587	poly A binding protein cytoplasmic 1 isoform 1-like protein [Triatoma matogrossensis]
Locus_74_Transcript_3/6_Confidence_0.348_Length_1884	gi|307095208|gb|ADN29910.1|	28.28	825	1505	100	341	2e-22	113	poly A binding protein cytoplasmic 1 isoform 1-like protein [Triatoma matogrossensis]
Locus_74_Transcript_3/6_Confidence_0.348_Length_1884	gi|340719924|ref|XP_003398394.1|	90.33	627	1526	3	302	2e-154	551	PREDICTED: polyadenylate-binding protein 1-like isoform 4 [Bombus terrestris]
Locus_74_Transcript_3/6_Confidence_0.348_Length_1884	gi|340719924|ref|XP_003398394.1|	30.92	657	1505	98	398	1e-34	153	PREDICTED: polyadenylate-binding protein 1-like isoform 4 [Bombus terrestris]
Locus_74_Transcript_3/6_Confidence_0.348_Length_1884	gi|340719922|ref|XP_003398393.1|	90.33	627	1526	3	302	2e-154	551	PREDICTED: polyadenylate-binding protein 1-like isoform 3 [Bombus terrestris]
Locus_74_Transcript_4/6_Confidence_0.630_Length_2500	gi|340719924|ref|XP_003398394.1|	88.84	775	2142	3	459	0	790	PREDICTED: polyadenylate-binding protein 1-like isoform 4 [Bombus terrestris]
Locus_74_Transcript_4/6_Confidence_0.630_Length_2500	gi|340719924|ref|XP_003398394.1|	74.11	220	555	485	593	4e-27	129	PREDICTED: polyadenylate-binding protein 1-like isoform 4 [Bombus terrestris]
Locus_74_Transcript_4/6_Confidence_0.630_Length_2500	gi|340719922|ref|XP_003398393.1|	88.84	775	2142	3	459	0	790	PREDICTED: polyadenylate-binding protein 1-like isoform 3 [Bombus terrestris]
Locus_74_Transcript_4/6_Confidence_0.630_Length_2500	gi|340719922|ref|XP_003398393.1|	73.04	220	564	491	602	1e-27	130	PREDICTED: polyadenylate-binding protein 1-like isoform 3 [Bombus terrestris]
Locus_74_Transcript_4/6_Confidence_0.630_Length_2500	gi|340719918|ref|XP_003398391.1|	88.84	775	2142	3	459	0	790	PREDICTED: polyadenylate-binding protein 1-like isoform 1 [Bombus terrestris]
Locus_74_Transcript_5/6_Confidence_0.609_Length_2495	gi|340719924|ref|XP_003398394.1|	88.84	770	2137	3	459	0	790	PREDICTED: polyadenylate-binding protein 1-like isoform 4 [Bombus terrestris]
Locus_74_Transcript_5/6_Confidence_0.609_Length_2495	gi|340719924|ref|XP_003398394.1|	74.11	215	550	485	593	4e-27	129	PREDICTED: polyadenylate-binding protein 1-like isoform 4 [Bombus terrestris]
Locus_74_Transcript_5/6_Confidence_0.609_Length_2495	gi|340719922|ref|XP_003398393.1|	88.84	770	2137	3	459	0	790	PREDICTED: polyadenylate-binding protein 1-like isoform 3 [Bombus terrestris]
Locus_74_Transcript_5/6_Confidence_0.609_Length_2495	gi|340719922|ref|XP_003398393.1|	73.04	215	559	491	602	1e-27	130	PREDICTED: polyadenylate-binding protein 1-like isoform 3 [Bombus terrestris]
Locus_74_Transcript_5/6_Confidence_0.609_Length_2495	gi|340719918|ref|XP_003398391.1|	88.84	770	2137	3	459	0	790	PREDICTED: polyadenylate-binding protein 1-like isoform 1 [Bombus terrestris]
Locus_74_Transcript_6/6_Confidence_0.674_Length_2493	gi|340719924|ref|XP_003398394.1|	88.84	768	2135	3	459	0	790	PREDICTED: polyadenylate-binding protein 1-like isoform 4 [Bombus terrestris]
Locus_74_Transcript_6/6_Confidence_0.674_Length_2493	gi|340719924|ref|XP_003398394.1|	74.11	213	548	485	593	4e-27	129	PREDICTED: polyadenylate-binding protein 1-like isoform 4 [Bombus terrestris]
Locus_74_Transcript_6/6_Confidence_0.674_Length_2493	gi|340719922|ref|XP_003398393.1|	88.84	768	2135	3	459	0	790	PREDICTED: polyadenylate-binding protein 1-like isoform 3 [Bombus terrestris]
Locus_74_Transcript_6/6_Confidence_0.674_Length_2493	gi|340719922|ref|XP_003398393.1|	73.04	213	557	491	602	1e-27	130	PREDICTED: polyadenylate-binding protein 1-like isoform 3 [Bombus terrestris]
Locus_74_Transcript_6/6_Confidence_0.674_Length_2493	gi|340719918|ref|XP_003398391.1|	88.84	768	2135	3	459	0	790	PREDICTED: polyadenylate-binding protein 1-like isoform 1 [Bombus terrestris]
Locus_76_Transcript_1/7_Confidence_0.464_Length_508	gi|91081869|ref|XP_968358.1|	68.24	257	508	8	92	6e-26	121	PREDICTED: similar to hydrogen-transporting ATP synthase, G-subunit, putative [Tribolium castaneum]<>hypothetical protein TcasGA2_TC008513 [Tribolium castaneum]
Locus_76_Transcript_1/7_Confidence_0.464_Length_508	gi|118780527|ref|XP_310207.3|	64.63	257	502	11	92	2e-25	119	AGAP009491-PA [Anopheles gambiae str. PEST]<>AGAP009491-PA [Anopheles gambiae str. PEST]
Locus_76_Transcript_1/7_Confidence_0.464_Length_508	gi|312381688|gb|EFR27378.1|	64.63	257	502	11	92	3e-25	119	hypothetical protein AND_25569 [Anopheles darlingi]
Locus_76_Transcript_1/7_Confidence_0.464_Length_508	gi|194861949|ref|XP_001969890.1|	64.63	257	502	11	92	5e-25	118	GG10338 [Drosophila erecta]<>GG10338 [Drosophila erecta]
Locus_76_Transcript_1/7_Confidence_0.464_Length_508	gi|21356001|ref|NP_652035.1|	64.63	257	502	11	92	5e-25	118	lethal (2) 06225, isoform A [Drosophila melanogaster]<>lethal (2) 06225, isoform B [Drosophila melanogaster]<>lethal (2) 06225, isoform D [Drosophila melanogaster]<>GF14048 [Drosophila ananassae]<>GM11242 [Drosophila sechellia]<>lethal (2) 06225 [Drosophila yakuba]<>GD22207 [Drosophila simulans]<>lethal (2) 06225, isoform A [Drosophila melanogaster]<>RH28372p [Drosophila melanogaster]<>RE20862p […
Locus_76_Transcript_2/7_Confidence_0.250_Length_497	gi|93276811|emb|CAH03742.1|	66.67	191	406	1	72	6e-22	107	transposase [Messor bouvieri]
Locus_76_Transcript_2/7_Confidence_0.250_Length_497	gi|93276807|emb|CAH03740.1|	65.28	191	406	1	72	1e-21	106	transposase [Messor bouvieri]
Locus_76_Transcript_2/7_Confidence_0.250_Length_497	gi|307211999|gb|EFN87897.1|	64.79	173	385	1	71	7e-21	104	hypothetical protein EAI_03899 [Harpegnathos saltator]
Locus_76_Transcript_2/7_Confidence_0.250_Length_497	gi|93276809|emb|CAH03741.1|	65.28	191	406	1	72	9e-21	103	transposase [Messor bouvieri]
Locus_76_Transcript_2/7_Confidence_0.250_Length_497	gi|93276805|emb|CAH03739.1|	65.28	191	406	1	72	9e-21	103	transposase [Messor bouvieri]
Locus_76_Transcript_3/7_Confidence_0.393_Length_578	gi|91081869|ref|XP_968358.1|	70	257	496	13	92	6e-26	121	PREDICTED: similar to hydrogen-transporting ATP synthase, G-subunit, putative [Tribolium castaneum]<>hypothetical protein TcasGA2_TC008513 [Tribolium castaneum]
Locus_76_Transcript_3/7_Confidence_0.393_Length_578	gi|312381688|gb|EFR27378.1|	63.1	257	508	9	92	5e-25	118	hypothetical protein AND_25569 [Anopheles darlingi]
Locus_76_Transcript_3/7_Confidence_0.393_Length_578	gi|118780527|ref|XP_310207.3|	65	257	496	13	92	7e-25	118	AGAP009491-PA [Anopheles gambiae str. PEST]<>AGAP009491-PA [Anopheles gambiae str. PEST]
Locus_76_Transcript_3/7_Confidence_0.393_Length_578	gi|194861949|ref|XP_001969890.1|	66.67	257	490	15	92	2e-24	116	GG10338 [Drosophila erecta]<>GG10338 [Drosophila erecta]
Locus_76_Transcript_3/7_Confidence_0.393_Length_578	gi|21356001|ref|NP_652035.1|	66.67	257	490	15	92	2e-24	116	lethal (2) 06225, isoform A [Drosophila melanogaster]<>lethal (2) 06225, isoform B [Drosophila melanogaster]<>lethal (2) 06225, isoform D [Drosophila melanogaster]<>GF14048 [Drosophila ananassae]<>GM11242 [Drosophila sechellia]<>lethal (2) 06225 [Drosophila yakuba]<>GD22207 [Drosophila simulans]<>lethal (2) 06225, isoform A [Drosophila melanogaster]<>RH28372p [Drosophila melanogaster]<>RE20862p […
Locus_76_Transcript_4/7_Confidence_0.393_Length_565	gi|91081869|ref|XP_968358.1|	70.51	257	490	15	92	1e-25	120	PREDICTED: similar to hydrogen-transporting ATP synthase, G-subunit, putative [Tribolium castaneum]<>hypothetical protein TcasGA2_TC008513 [Tribolium castaneum]
Locus_76_Transcript_4/7_Confidence_0.393_Length_565	gi|312381688|gb|EFR27378.1|	66.67	257	490	15	92	1e-24	117	hypothetical protein AND_25569 [Anopheles darlingi]
Locus_76_Transcript_4/7_Confidence_0.393_Length_565	gi|118780527|ref|XP_310207.3|	66.67	257	490	15	92	1e-24	117	AGAP009491-PA [Anopheles gambiae str. PEST]<>AGAP009491-PA [Anopheles gambiae str. PEST]
Locus_76_Transcript_4/7_Confidence_0.393_Length_565	gi|194861949|ref|XP_001969890.1|	66.67	257	490	15	92	2e-24	116	GG10338 [Drosophila erecta]<>GG10338 [Drosophila erecta]
Locus_76_Transcript_4/7_Confidence_0.393_Length_565	gi|21356001|ref|NP_652035.1|	66.67	257	490	15	92	2e-24	116	lethal (2) 06225, isoform A [Drosophila melanogaster]<>lethal (2) 06225, isoform B [Drosophila melanogaster]<>lethal (2) 06225, isoform D [Drosophila melanogaster]<>GF14048 [Drosophila ananassae]<>GM11242 [Drosophila sechellia]<>lethal (2) 06225 [Drosophila yakuba]<>GD22207 [Drosophila simulans]<>lethal (2) 06225, isoform A [Drosophila melanogaster]<>RH28372p [Drosophila melanogaster]<>RE20862p […
Locus_76_Transcript_5/7_Confidence_0.429_Length_623	gi|91081869|ref|XP_968358.1|	70.51	257	490	15	92	2e-25	120	PREDICTED: similar to hydrogen-transporting ATP synthase, G-subunit, putative [Tribolium castaneum]<>hypothetical protein TcasGA2_TC008513 [Tribolium castaneum]
Locus_76_Transcript_5/7_Confidence_0.429_Length_623	gi|312381688|gb|EFR27378.1|	66.67	257	490	15	92	1e-24	117	hypothetical protein AND_25569 [Anopheles darlingi]
Locus_76_Transcript_5/7_Confidence_0.429_Length_623	gi|118780527|ref|XP_310207.3|	66.67	257	490	15	92	1e-24	117	AGAP009491-PA [Anopheles gambiae str. PEST]<>AGAP009491-PA [Anopheles gambiae str. PEST]
Locus_76_Transcript_5/7_Confidence_0.429_Length_623	gi|194861949|ref|XP_001969890.1|	66.67	257	490	15	92	2e-24	116	GG10338 [Drosophila erecta]<>GG10338 [Drosophila erecta]
Locus_76_Transcript_5/7_Confidence_0.429_Length_623	gi|21356001|ref|NP_652035.1|	66.67	257	490	15	92	2e-24	116	lethal (2) 06225, isoform A [Drosophila melanogaster]<>lethal (2) 06225, isoform B [Drosophila melanogaster]<>lethal (2) 06225, isoform D [Drosophila melanogaster]<>GF14048 [Drosophila ananassae]<>GM11242 [Drosophila sechellia]<>lethal (2) 06225 [Drosophila yakuba]<>GD22207 [Drosophila simulans]<>lethal (2) 06225, isoform A [Drosophila melanogaster]<>RH28372p [Drosophila melanogaster]<>RE20862p […
Locus_76_Transcript_6/7_Confidence_0.643_Length_1049	gi|312381688|gb|EFR27378.1|	64.29	257	508	9	92	4e-25	120	hypothetical protein AND_25569 [Anopheles darlingi]
Locus_76_Transcript_6/7_Confidence_0.643_Length_1049	gi|118780527|ref|XP_310207.3|	64.29	257	508	9	92	4e-25	120	AGAP009491-PA [Anopheles gambiae str. PEST]<>AGAP009491-PA [Anopheles gambiae str. PEST]
Locus_76_Transcript_6/7_Confidence_0.643_Length_1049	gi|91081869|ref|XP_968358.1|	70.51	257	490	15	92	5e-25	120	PREDICTED: similar to hydrogen-transporting ATP synthase, G-subunit, putative [Tribolium castaneum]<>hypothetical protein TcasGA2_TC008513 [Tribolium castaneum]
Locus_76_Transcript_6/7_Confidence_0.643_Length_1049	gi|194861949|ref|XP_001969890.1|	66.67	257	490	15	92	7e-24	116	GG10338 [Drosophila erecta]<>GG10338 [Drosophila erecta]
Locus_76_Transcript_6/7_Confidence_0.643_Length_1049	gi|157113596|ref|XP_001652014.1|	61.9	257	508	9	92	7e-24	116	hydrogen-transporting ATP synthase, G-subunit, putative [Aedes aegypti]<>hydrogen-transporting ATP synthase, G-subunit, putative [Aedes aegypti]<>mitochondrial F1F0-ATP synthase subunit g/ATP20 [Aedes aegypti]<>hydrogen-transporting ATP synthase, G-subunit, putative [Aedes aegypti]<>hydrogen-transporting ATP synthase, G-subunit, putative [Aedes aegypti]
Locus_76_Transcript_7/7_Confidence_0.536_Length_547	gi|91081869|ref|XP_968358.1|	70.51	257	490	15	92	1e-25	120	PREDICTED: similar to hydrogen-transporting ATP synthase, G-subunit, putative [Tribolium castaneum]<>hypothetical protein TcasGA2_TC008513 [Tribolium castaneum]
Locus_76_Transcript_7/7_Confidence_0.536_Length_547	gi|118780527|ref|XP_310207.3|	61.63	257	514	7	92	5e-25	118	AGAP009491-PA [Anopheles gambiae str. PEST]<>AGAP009491-PA [Anopheles gambiae str. PEST]
Locus_76_Transcript_7/7_Confidence_0.536_Length_547	gi|312381688|gb|EFR27378.1|	61.63	257	514	7	92	6e-25	118	hypothetical protein AND_25569 [Anopheles darlingi]
Locus_76_Transcript_7/7_Confidence_0.536_Length_547	gi|195434090|ref|XP_002065036.1|	57.78	254	523	3	92	1e-24	117	GK15246 [Drosophila willistoni]<>GK15246 [Drosophila willistoni]
Locus_76_Transcript_7/7_Confidence_0.536_Length_547	gi|194861949|ref|XP_001969890.1|	66.67	257	490	15	92	2e-24	116	GG10338 [Drosophila erecta]<>GG10338 [Drosophila erecta]
Locus_78_Transcript_1/1_Confidence_1.000_Length_548	gi|283046718|ref|NP_001164305.1|	85.27	160	546	344	472	4e-60	234	NADH dehydrogenase [ubiquinone] flavoprotein 1, mitochondrial [Tribolium castaneum]<>hypothetical protein TcasGA2_TC014119 [Tribolium castaneum]
Locus_78_Transcript_1/1_Confidence_1.000_Length_548	gi|289743527|gb|ADD20511.1|	86.4	172	546	344	468	2e-59	232	NADH dehydrogenase flavoprotein 1 ubiquinone [Glossina morsitans morsitans]
Locus_78_Transcript_1/1_Confidence_1.000_Length_548	gi|158299072|ref|XP_319184.4|	82.68	166	546	339	465	8e-59	230	AGAP010039-PA [Anopheles gambiae str. PEST]<>AGAP010039-PA [Anopheles gambiae str. PEST]
Locus_78_Transcript_1/1_Confidence_1.000_Length_548	gi|193587168|ref|XP_001946240.1|	81.02	136	546	347	482	1e-58	229	PREDICTED: NADH dehydrogenase [ubiquinone] flavoprotein 1, mitochondrial-like [Acyrthosiphon pisum]
Locus_78_Transcript_1/1_Confidence_1.000_Length_548	gi|164430982|gb|ABY55763.1|	81.06	151	546	60	190	2e-58	229	NADH dehydrogenase (ubiquinone) flavoprotein 1 [Drosophila silvestris]
Locus_80_Transcript_1/2_Confidence_0.700_Length_339	gi|193587120|ref|XP_001952175.1|	42.86	69	320	173	256	1e-14	84	PREDICTED: 28S ribosomal protein S15, mitochondrial-like [Acyrthosiphon pisum]
Locus_80_Transcript_1/2_Confidence_0.700_Length_339	gi|118786746|ref|XP_315624.3|	44.44	102	317	186	257	1e-09	67.4	AGAP005615-PA [Anopheles gambiae str. PEST]<>AGAP005615-PA [Anopheles gambiae str. PEST]
Locus_80_Transcript_1/2_Confidence_0.700_Length_339	gi|91083577|ref|XP_968136.1|	39.74	87	320	180	257	1e-09	67.4	PREDICTED: similar to AGAP005615-PA [Tribolium castaneum]<>hypothetical protein TcasGA2_TC013234 [Tribolium castaneum]
Locus_80_Transcript_1/2_Confidence_0.700_Length_339	gi|125808632|ref|XP_001360814.1|	42.47	102	320	184	256	2e-09	66.6	GA18031 [Drosophila pseudoobscura pseudoobscura]<>GA18031 [Drosophila pseudoobscura pseudoobscura]
Locus_80_Transcript_1/2_Confidence_0.700_Length_339	gi|307204970|gb|EFN83509.1|	43.28	99	299	195	261	8e-09	64.3	28S ribosomal protein S15, mitochondrial [Harpegnathos saltator]
Locus_80_Transcript_2/2_Confidence_0.700_Length_349	gi|193587120|ref|XP_001952175.1|	49.09	1	330	150	256	8e-25	117	PREDICTED: 28S ribosomal protein S15, mitochondrial-like [Acyrthosiphon pisum]
Locus_80_Transcript_2/2_Confidence_0.700_Length_349	gi|118786746|ref|XP_315624.3|	48.62	1	327	151	257	2e-22	109	AGAP005615-PA [Anopheles gambiae str. PEST]<>AGAP005615-PA [Anopheles gambiae str. PEST]
Locus_80_Transcript_2/2_Confidence_0.700_Length_349	gi|170032218|ref|XP_001843979.1|	48.62	1	327	152	258	5e-22	108	28S ribosomal protein S15, mitochondrial [Culex quinquefasciatus]<>28S ribosomal protein S15, mitochondrial [Culex quinquefasciatus]
Locus_80_Transcript_2/2_Confidence_0.700_Length_349	gi|312375181|gb|EFR22602.1|	47.71	1	327	151	257	1e-21	106	hypothetical protein AND_14479 [Anopheles darlingi]
Locus_80_Transcript_2/2_Confidence_0.700_Length_349	gi|157116896|ref|XP_001652897.1|	46.85	1	333	151	259	3e-21	105	28S ribosomal protein S15, mitochondrial precursor [Aedes aegypti]<>28S ribosomal protein S15, mitochondrial precursor [Aedes aegypti]
Locus_81_Transcript_1/2_Confidence_0.900_Length_810	gi|91082425|ref|XP_970378.1|	77.37	338	742	63	199	1e-79	214	PREDICTED: similar to RAB18, member RAS oncogene family [Tribolium castaneum]<>hypothetical protein TcasGA2_TC014110 [Tribolium castaneum]
Locus_81_Transcript_1/2_Confidence_0.900_Length_810	gi|91082425|ref|XP_970378.1|	82.26	133	318	1	62	1e-79	108	PREDICTED: similar to RAB18, member RAS oncogene family [Tribolium castaneum]<>hypothetical protein TcasGA2_TC014110 [Tribolium castaneum]
Locus_81_Transcript_1/2_Confidence_0.900_Length_810	gi|348525554|ref|XP_003450287.1|	69.57	338	751	63	200	4e-76	207	PREDICTED: ras-related protein Rab-18-like [Oreochromis niloticus]
Locus_81_Transcript_1/2_Confidence_0.900_Length_810	gi|348525554|ref|XP_003450287.1|	80.65	133	318	1	62	4e-76	104	PREDICTED: ras-related protein Rab-18-like [Oreochromis niloticus]
Locus_81_Transcript_1/2_Confidence_0.900_Length_810	gi|348531663|ref|XP_003453328.1|	71.22	338	751	63	201	6e-76	208	PREDICTED: ras-related protein Rab-18-B-like [Oreochromis niloticus]
Locus_81_Transcript_2/2_Confidence_0.400_Length_791	gi|91082425|ref|XP_970378.1|	78.89	133	723	1	199	6e-85	318	PREDICTED: similar to RAB18, member RAS oncogene family [Tribolium castaneum]<>hypothetical protein TcasGA2_TC014110 [Tribolium castaneum]
Locus_81_Transcript_2/2_Confidence_0.400_Length_791	gi|348525554|ref|XP_003450287.1|	73	133	732	1	200	2e-81	307	PREDICTED: ras-related protein Rab-18-like [Oreochromis niloticus]
Locus_81_Transcript_2/2_Confidence_0.400_Length_791	gi|348531663|ref|XP_003453328.1|	73.63	133	732	1	201	3e-81	306	PREDICTED: ras-related protein Rab-18-B-like [Oreochromis niloticus]
Locus_81_Transcript_2/2_Confidence_0.400_Length_791	gi|332372776|gb|AEE61530.1|	74	133	732	1	200	1e-80	304	unknown [Dendroctonus ponderosae]
Locus_81_Transcript_2/2_Confidence_0.400_Length_791	gi|47225130|emb|CAF98757.1|	71.5	133	732	1	200	3e-80	303	unnamed protein product [Tetraodon nigroviridis]
Locus_83_Transcript_1/3_Confidence_0.636_Length_521	gi|242005331|ref|XP_002423523.1|	69.23	287	520	26	103	2e-24	116	Ornithine decarboxylase antizyme, putative [Pediculus humanus corporis]<>Ornithine decarboxylase antizyme, putative [Pediculus humanus corporis]
Locus_83_Transcript_1/3_Confidence_0.636_Length_521	gi|346465853|gb|AEO32771.1|	48.91	161	520	6	141	3e-24	115	hypothetical protein [Amblyomma maculatum]
Locus_83_Transcript_1/3_Confidence_0.636_Length_521	gi|325302858|tpg|DAA34453.1|	48.18	161	520	5	140	1e-23	114	TPA_inf: ornithine decarboxylase antizyme [Amblyomma variegatum]
Locus_83_Transcript_1/3_Confidence_0.636_Length_521	gi|241834600|ref|XP_002415008.1|	45.26	161	520	5	139	8e-23	110	ornithine decarboxylase antizyme, putative [Ixodes scapularis]<>ornithine decarboxylase antizyme, putative [Ixodes scapularis]
Locus_83_Transcript_1/3_Confidence_0.636_Length_521	gi|383857429|ref|XP_003704207.1|	63.1	251	502	143	226	4e-22	108	PREDICTED: uncharacterized protein LOC100881900 [Megachile rotundata]
Locus_83_Transcript_2/3_Confidence_0.545_Length_607	gi|346465853|gb|AEO32771.1|	46.3	258	530	6	112	1e-13	80.9	hypothetical protein [Amblyomma maculatum]
Locus_83_Transcript_2/3_Confidence_0.545_Length_607	gi|325302858|tpg|DAA34453.1|	46.3	258	530	5	111	1e-13	80.9	TPA_inf: ornithine decarboxylase antizyme [Amblyomma variegatum]
Locus_83_Transcript_2/3_Confidence_0.545_Length_607	gi|241834600|ref|XP_002415008.1|	43.52	258	530	5	110	3e-13	79.7	ornithine decarboxylase antizyme, putative [Ixodes scapularis]<>ornithine decarboxylase antizyme, putative [Ixodes scapularis]
Locus_83_Transcript_2/3_Confidence_0.545_Length_607	gi|242005331|ref|XP_002423523.1|	67.35	384	530	26	74	9e-11	71.6	Ornithine decarboxylase antizyme, putative [Pediculus humanus corporis]<>Ornithine decarboxylase antizyme, putative [Pediculus humanus corporis]
Locus_83_Transcript_2/3_Confidence_0.545_Length_607	gi|383857429|ref|XP_003704207.1|	55.74	348	530	143	203	6e-10	68.9	PREDICTED: uncharacterized protein LOC100881900 [Megachile rotundata]
Locus_83_Transcript_3/3_Confidence_0.818_Length_618	gi|242005331|ref|XP_002423523.1|	69.23	384	617	26	103	3e-24	116	Ornithine decarboxylase antizyme, putative [Pediculus humanus corporis]<>Ornithine decarboxylase antizyme, putative [Pediculus humanus corporis]
Locus_83_Transcript_3/3_Confidence_0.818_Length_618	gi|346465853|gb|AEO32771.1|	48.91	258	617	6	141	4e-24	115	hypothetical protein [Amblyomma maculatum]
Locus_83_Transcript_3/3_Confidence_0.818_Length_618	gi|325302858|tpg|DAA34453.1|	48.18	258	617	5	140	2e-23	114	TPA_inf: ornithine decarboxylase antizyme [Amblyomma variegatum]
Locus_83_Transcript_3/3_Confidence_0.818_Length_618	gi|241834600|ref|XP_002415008.1|	45.26	258	617	5	139	1e-22	110	ornithine decarboxylase antizyme, putative [Ixodes scapularis]<>ornithine decarboxylase antizyme, putative [Ixodes scapularis]
Locus_83_Transcript_3/3_Confidence_0.818_Length_618	gi|383857429|ref|XP_003704207.1|	63.1	348	599	143	226	7e-22	108	PREDICTED: uncharacterized protein LOC100881900 [Megachile rotundata]
Locus_87_Transcript_1/5_Confidence_0.250_Length_820	gi|328705324|ref|XP_001950200.2|	78.61	1	561	742	928	8e-72	275	PREDICTED: calcium-transporting ATPase type 2C member 1-like [Acyrthosiphon pisum]
Locus_87_Transcript_1/5_Confidence_0.250_Length_820	gi|242018503|ref|XP_002429714.1|	77.55	1	582	702	897	1e-69	268	calcium-transporting ATPase type 2C member, putative [Pediculus humanus corporis]<>calcium-transporting ATPase type 2C member, putative [Pediculus humanus corporis]
Locus_87_Transcript_1/5_Confidence_0.250_Length_820	gi|345491849|ref|XP_003426720.1|	77.42	1	558	702	887	5e-69	266	PREDICTED: LOW QUALITY PROTEIN: calcium-transporting ATPase type 2C member 1-like [Nasonia vitripennis]
Locus_87_Transcript_1/5_Confidence_0.250_Length_820	gi|91094353|ref|XP_970022.1|	75.9	1	582	728	922	2e-68	263	PREDICTED: similar to AGAP012115-PA [Tribolium castaneum]<>hypothetical protein TcasGA2_TC011526 [Tribolium castaneum]
Locus_87_Transcript_1/5_Confidence_0.250_Length_820	gi|332027655|gb|EGI67723.1|	77.84	1	555	746	929	2e-67	260	Calcium-transporting ATPase type 2C member 1 [Acromyrmex echinatior]
Locus_87_Transcript_2/5_Confidence_0.375_Length_871	gi|328705324|ref|XP_001950200.2|	78.61	1	561	742	928	8e-72	275	PREDICTED: calcium-transporting ATPase type 2C member 1-like [Acyrthosiphon pisum]
Locus_87_Transcript_2/5_Confidence_0.375_Length_871	gi|242018503|ref|XP_002429714.1|	77.55	1	582	702	897	1e-69	268	calcium-transporting ATPase type 2C member, putative [Pediculus humanus corporis]<>calcium-transporting ATPase type 2C member, putative [Pediculus humanus corporis]
Locus_87_Transcript_2/5_Confidence_0.375_Length_871	gi|345491849|ref|XP_003426720.1|	77.42	1	558	702	887	5e-69	266	PREDICTED: LOW QUALITY PROTEIN: calcium-transporting ATPase type 2C member 1-like [Nasonia vitripennis]
Locus_87_Transcript_2/5_Confidence_0.375_Length_871	gi|91094353|ref|XP_970022.1|	75.9	1	582	728	922	3e-68	263	PREDICTED: similar to AGAP012115-PA [Tribolium castaneum]<>hypothetical protein TcasGA2_TC011526 [Tribolium castaneum]
Locus_87_Transcript_2/5_Confidence_0.375_Length_871	gi|332027655|gb|EGI67723.1|	77.84	1	555	746	929	2e-67	260	Calcium-transporting ATPase type 2C member 1 [Acromyrmex echinatior]
Locus_87_Transcript_3/5_Confidence_0.500_Length_1056	gi|328705324|ref|XP_001950200.2|	78.61	1	561	742	928	1e-71	275	PREDICTED: calcium-transporting ATPase type 2C member 1-like [Acyrthosiphon pisum]
Locus_87_Transcript_3/5_Confidence_0.500_Length_1056	gi|242018503|ref|XP_002429714.1|	77.55	1	582	702	897	2e-69	268	calcium-transporting ATPase type 2C member, putative [Pediculus humanus corporis]<>calcium-transporting ATPase type 2C member, putative [Pediculus humanus corporis]
Locus_87_Transcript_3/5_Confidence_0.500_Length_1056	gi|345491849|ref|XP_003426720.1|	77.42	1	558	702	887	7e-69	266	PREDICTED: LOW QUALITY PROTEIN: calcium-transporting ATPase type 2C member 1-like [Nasonia vitripennis]
Locus_87_Transcript_3/5_Confidence_0.500_Length_1056	gi|91094353|ref|XP_970022.1|	75.9	1	582	728	922	4e-68	263	PREDICTED: similar to AGAP012115-PA [Tribolium castaneum]<>hypothetical protein TcasGA2_TC011526 [Tribolium castaneum]
Locus_87_Transcript_3/5_Confidence_0.500_Length_1056	gi|332027655|gb|EGI67723.1|	77.84	1	555	746	929	3e-67	260	Calcium-transporting ATPase type 2C member 1 [Acromyrmex echinatior]
Locus_87_Transcript_4/5_Confidence_0.250_Length_820	gi|328705324|ref|XP_001950200.2|	78.61	260	820	742	928	8e-72	275	PREDICTED: calcium-transporting ATPase type 2C member 1-like [Acyrthosiphon pisum]
Locus_87_Transcript_4/5_Confidence_0.250_Length_820	gi|242018503|ref|XP_002429714.1|	77.55	239	820	702	897	1e-69	268	calcium-transporting ATPase type 2C member, putative [Pediculus humanus corporis]<>calcium-transporting ATPase type 2C member, putative [Pediculus humanus corporis]
Locus_87_Transcript_4/5_Confidence_0.250_Length_820	gi|345491849|ref|XP_003426720.1|	77.42	263	820	702	887	5e-69	266	PREDICTED: LOW QUALITY PROTEIN: calcium-transporting ATPase type 2C member 1-like [Nasonia vitripennis]
Locus_87_Transcript_4/5_Confidence_0.250_Length_820	gi|91094353|ref|XP_970022.1|	75.9	239	820	728	922	2e-68	263	PREDICTED: similar to AGAP012115-PA [Tribolium castaneum]<>hypothetical protein TcasGA2_TC011526 [Tribolium castaneum]
Locus_87_Transcript_4/5_Confidence_0.250_Length_820	gi|332027655|gb|EGI67723.1|	77.84	266	820	746	929	2e-67	260	Calcium-transporting ATPase type 2C member 1 [Acromyrmex echinatior]
Locus_87_Transcript_5/5_Confidence_0.375_Length_871	gi|328705324|ref|XP_001950200.2|	78.61	1	561	742	928	8e-72	275	PREDICTED: calcium-transporting ATPase type 2C member 1-like [Acyrthosiphon pisum]
Locus_87_Transcript_5/5_Confidence_0.375_Length_871	gi|242018503|ref|XP_002429714.1|	77.55	1	582	702	897	1e-69	268	calcium-transporting ATPase type 2C member, putative [Pediculus humanus corporis]<>calcium-transporting ATPase type 2C member, putative [Pediculus humanus corporis]
Locus_87_Transcript_5/5_Confidence_0.375_Length_871	gi|345491849|ref|XP_003426720.1|	77.42	1	558	702	887	5e-69	266	PREDICTED: LOW QUALITY PROTEIN: calcium-transporting ATPase type 2C member 1-like [Nasonia vitripennis]
Locus_87_Transcript_5/5_Confidence_0.375_Length_871	gi|91094353|ref|XP_970022.1|	75.9	1	582	728	922	3e-68	263	PREDICTED: similar to AGAP012115-PA [Tribolium castaneum]<>hypothetical protein TcasGA2_TC011526 [Tribolium castaneum]
Locus_87_Transcript_5/5_Confidence_0.375_Length_871	gi|332027655|gb|EGI67723.1|	77.84	1	555	746	929	2e-67	260	Calcium-transporting ATPase type 2C member 1 [Acromyrmex echinatior]
Locus_88_Transcript_1/4_Confidence_0.341_Length_428	gi|389608167|dbj|BAM17695.1|	89.47	81	365	336	430	2e-44	182	alpha-tubulin [Papilio xuthus]<>alpha-tubulin [Papilio polytes]
Locus_88_Transcript_1/4_Confidence_0.341_Length_428	gi|383855574|ref|XP_003703285.1|	89.47	81	365	336	430	2e-44	182	PREDICTED: tubulin alpha-1 chain-like [Megachile rotundata]
Locus_88_Transcript_1/4_Confidence_0.341_Length_428	gi|383851550|ref|XP_003701295.1|	89.47	81	365	350	444	2e-44	182	PREDICTED: tubulin alpha-1 chain-like [Megachile rotundata]
Locus_88_Transcript_1/4_Confidence_0.341_Length_428	gi|373427230|gb|AEY68605.1|	89.47	81	365	336	430	2e-44	182	alpha-tubulin [Helicoverpa armigera]
Locus_88_Transcript_1/4_Confidence_0.341_Length_428	gi|359843280|gb|AEV89775.1|	89.47	81	365	336	430	2e-44	182	alpha tubulin [Schistocerca gregaria]
Locus_88_Transcript_2/4_Confidence_0.341_Length_612	gi|195157178|ref|XP_002019473.1|	100	97	354	1113	1198	4e-50	182	GL12416 [Drosophila persimilis]<>GL12416 [Drosophila persimilis]
Locus_88_Transcript_2/4_Confidence_0.341_Length_612	gi|195157178|ref|XP_002019473.1|	96.77	2	94	1081	1111	4e-50	41.6	GL12416 [Drosophila persimilis]<>GL12416 [Drosophila persimilis]
Locus_88_Transcript_2/4_Confidence_0.341_Length_612	gi|195157178|ref|XP_002019473.1|	98.46	417	611	1110	1174	3e-32	142	GL12416 [Drosophila persimilis]<>GL12416 [Drosophila persimilis]
Locus_88_Transcript_2/4_Confidence_0.341_Length_612	gi|344295288|ref|XP_003419344.1|	100	97	354	655	740	4e-50	182	PREDICTED: tubulin alpha-3 chain-like [Loxodonta africana]
Locus_88_Transcript_2/4_Confidence_0.341_Length_612	gi|344295288|ref|XP_003419344.1|	96.77	2	94	623	653	4e-50	41.6	PREDICTED: tubulin alpha-3 chain-like [Loxodonta africana]
Locus_88_Transcript_3/4_Confidence_0.273_Length_422	gi|195157178|ref|XP_002019473.1|	100	97	294	1113	1178	7e-39	144	GL12416 [Drosophila persimilis]<>GL12416 [Drosophila persimilis]
Locus_88_Transcript_3/4_Confidence_0.273_Length_422	gi|195157178|ref|XP_002019473.1|	96.77	2	94	1081	1111	7e-39	41.6	GL12416 [Drosophila persimilis]<>GL12416 [Drosophila persimilis]
Locus_88_Transcript_3/4_Confidence_0.273_Length_422	gi|195157178|ref|XP_002019473.1|	83.33	351	422	1173	1196	4e-09	44.7	GL12416 [Drosophila persimilis]<>GL12416 [Drosophila persimilis]
Locus_88_Transcript_3/4_Confidence_0.273_Length_422	gi|195157178|ref|XP_002019473.1|	78.26	293	361	1193	1215	4e-09	40.8	GL12416 [Drosophila persimilis]<>GL12416 [Drosophila persimilis]
Locus_88_Transcript_3/4_Confidence_0.273_Length_422	gi|344295288|ref|XP_003419344.1|	100	97	294	655	720	7e-39	144	PREDICTED: tubulin alpha-3 chain-like [Loxodonta africana]
Locus_88_Transcript_4/4_Confidence_0.341_Length_428	gi|195157178|ref|XP_002019473.1|	100	97	354	1113	1198	2e-50	182	GL12416 [Drosophila persimilis]<>GL12416 [Drosophila persimilis]
Locus_88_Transcript_4/4_Confidence_0.341_Length_428	gi|195157178|ref|XP_002019473.1|	96.77	2	94	1081	1111	2e-50	41.6	GL12416 [Drosophila persimilis]<>GL12416 [Drosophila persimilis]
Locus_88_Transcript_4/4_Confidence_0.341_Length_428	gi|344295288|ref|XP_003419344.1|	100	97	354	655	740	2e-50	182	PREDICTED: tubulin alpha-3 chain-like [Loxodonta africana]
Locus_88_Transcript_4/4_Confidence_0.341_Length_428	gi|344295288|ref|XP_003419344.1|	96.77	2	94	623	653	2e-50	41.6	PREDICTED: tubulin alpha-3 chain-like [Loxodonta africana]
Locus_88_Transcript_4/4_Confidence_0.341_Length_428	gi|348584664|ref|XP_003478092.1|	100	97	354	573	658	2e-50	182	PREDICTED: tubulin alpha-3 chain-like [Cavia porcellus]
Locus_89_Transcript_1/1_Confidence_1.000_Length_1454	gi|307168125|gb|EFN61404.1|	60.33	2	1453	5284	5772	8e-171	605	Muscle M-line assembly protein unc-89 [Camponotus floridanus]
Locus_89_Transcript_1/1_Confidence_1.000_Length_1454	gi|307168125|gb|EFN61404.1|	25.95	8	1420	4604	5043	7e-34	150	Muscle M-line assembly protein unc-89 [Camponotus floridanus]
Locus_89_Transcript_1/1_Confidence_1.000_Length_1454	gi|307213781|gb|EFN89117.1|	59.88	5	1453	3868	4353	1e-170	605	Muscle M-line assembly protein unc-89 [Harpegnathos saltator]
Locus_89_Transcript_1/1_Confidence_1.000_Length_1454	gi|307213781|gb|EFN89117.1|	24.95	8	1420	3185	3624	8e-33	147	Muscle M-line assembly protein unc-89 [Harpegnathos saltator]
Locus_89_Transcript_1/1_Confidence_1.000_Length_1454	gi|332020158|gb|EGI60602.1|	59.75	2	1453	5138	5624	2e-170	603	Muscle M-line assembly protein unc-89 [Acromyrmex echinatior]
Locus_90_Transcript_2/4_Confidence_0.263_Length_638	gi|270010694|gb|EFA07142.1|	68.66	346	546	132	194	1e-15	88.2	hypothetical protein TcasGA2_TC010133 [Tribolium castaneum]
Locus_90_Transcript_2/4_Confidence_0.263_Length_638	gi|307173320|gb|EFN64334.1|	65.45	370	534	25	79	3e-13	80.1	hypothetical protein EAG_05184 [Camponotus floridanus]
Locus_90_Transcript_2/4_Confidence_0.263_Length_638	gi|383863823|ref|XP_003707379.1|	62.5	373	540	28	83	5e-13	79.3	PREDICTED: uncharacterized protein LOC100882345 [Megachile rotundata]
Locus_90_Transcript_2/4_Confidence_0.263_Length_638	gi|332026720|gb|EGI66829.1|	62.96	373	534	31	84	1e-12	78.2	hypothetical protein G5I_04635 [Acromyrmex echinatior]
Locus_90_Transcript_2/4_Confidence_0.263_Length_638	gi|312382822|gb|EFR28135.1|	64.71	376	528	9	59	2e-12	77.4	hypothetical protein AND_04282 [Anopheles darlingi]
Locus_90_Transcript_3/4_Confidence_0.368_Length_716	gi|270010694|gb|EFA07142.1|	68.66	424	624	132	194	1e-15	88.2	hypothetical protein TcasGA2_TC010133 [Tribolium castaneum]
Locus_90_Transcript_3/4_Confidence_0.368_Length_716	gi|58381164|ref|XP_311045.2|	37.14	193	606	9	141	5e-14	82.8	AGAP000104-PA [Anopheles gambiae str. PEST]<>AGAP000104-PA [Anopheles gambiae str. PEST]
Locus_90_Transcript_3/4_Confidence_0.368_Length_716	gi|307173320|gb|EFN64334.1|	48.39	349	612	25	115	9e-14	82	hypothetical protein EAG_05184 [Camponotus floridanus]
Locus_90_Transcript_3/4_Confidence_0.368_Length_716	gi|312382822|gb|EFR28135.1|	40	283	606	9	118	2e-13	81.3	hypothetical protein AND_04282 [Anopheles darlingi]
Locus_90_Transcript_3/4_Confidence_0.368_Length_716	gi|383863823|ref|XP_003707379.1|	62.5	451	618	28	83	6e-13	79.3	PREDICTED: uncharacterized protein LOC100882345 [Megachile rotundata]
Locus_92_Transcript_1/4_Confidence_0.105_Length_504	gi|242023690|ref|XP_002432264.1|	85.88	1	504	1303	1467	3e-54	215	Chromodomain helicase-DNA-binding protein, putative [Pediculus humanus corporis]<>Chromodomain helicase-DNA-binding protein, putative [Pediculus humanus corporis]
Locus_92_Transcript_1/4_Confidence_0.105_Length_504	gi|328716042|ref|XP_003245819.1|	82.84	1	504	1324	1489	5e-54	214	PREDICTED: chromodomain-helicase-DNA-binding protein Mi-2 homolog [Acyrthosiphon pisum]
Locus_92_Transcript_1/4_Confidence_0.105_Length_504	gi|307199491|gb|EFN80104.1|	83.72	1	504	1299	1467	2e-53	212	Chromodomain-helicase-DNA-binding protein Mi-2-like protein [Harpegnathos saltator]
Locus_92_Transcript_1/4_Confidence_0.105_Length_504	gi|270013510|gb|EFA09958.1|	83.04	1	504	1323	1488	4e-53	211	hypothetical protein TcasGA2_TC012115 [Tribolium castaneum]
Locus_92_Transcript_1/4_Confidence_0.105_Length_504	gi|189240851|ref|XP_001812556.1|	83.04	1	504	1320	1485	4e-53	211	PREDICTED: similar to chromodomain helicase-DNA-binding protein 3 [Tribolium castaneum]
Locus_92_Transcript_2/4_Confidence_0.579_Length_1335	gi|242023690|ref|XP_002432264.1|	87.62	712	1335	1260	1467	7e-80	303	Chromodomain helicase-DNA-binding protein, putative [Pediculus humanus corporis]<>Chromodomain helicase-DNA-binding protein, putative [Pediculus humanus corporis]
Locus_92_Transcript_2/4_Confidence_0.579_Length_1335	gi|242023690|ref|XP_002432264.1|	41.04	212	712	1624	1784	6e-18	97.4	Chromodomain helicase-DNA-binding protein, putative [Pediculus humanus corporis]<>Chromodomain helicase-DNA-binding protein, putative [Pediculus humanus corporis]
Locus_92_Transcript_2/4_Confidence_0.579_Length_1335	gi|242023690|ref|XP_002432264.1|	35	5	478	1470	1629	2e-11	75.9	Chromodomain helicase-DNA-binding protein, putative [Pediculus humanus corporis]<>Chromodomain helicase-DNA-binding protein, putative [Pediculus humanus corporis]
Locus_92_Transcript_2/4_Confidence_0.579_Length_1335	gi|328716042|ref|XP_003245819.1|	85.24	709	1335	1280	1489	3e-79	301	PREDICTED: chromodomain-helicase-DNA-binding protein Mi-2 homolog [Acyrthosiphon pisum]
Locus_92_Transcript_2/4_Confidence_0.579_Length_1335	gi|328716042|ref|XP_003245819.1|	41.72	236	712	1625	1776	2e-18	99	PREDICTED: chromodomain-helicase-DNA-binding protein Mi-2 homolog [Acyrthosiphon pisum]
Locus_92_Transcript_3/4_Confidence_0.316_Length_996	gi|328716042|ref|XP_003245819.1|	86.49	1	996	1157	1489	3e-144	516	PREDICTED: chromodomain-helicase-DNA-binding protein Mi-2 homolog [Acyrthosiphon pisum]
Locus_92_Transcript_3/4_Confidence_0.316_Length_996	gi|270013510|gb|EFA09958.1|	85.07	1	996	1156	1488	7e-143	511	hypothetical protein TcasGA2_TC012115 [Tribolium castaneum]
Locus_92_Transcript_3/4_Confidence_0.316_Length_996	gi|189240851|ref|XP_001812556.1|	85.07	1	996	1153	1485	7e-143	511	PREDICTED: similar to chromodomain helicase-DNA-binding protein 3 [Tribolium castaneum]
Locus_92_Transcript_3/4_Confidence_0.316_Length_996	gi|307199491|gb|EFN80104.1|	84.52	1	996	1132	1467	9e-143	511	Chromodomain-helicase-DNA-binding protein Mi-2-like protein [Harpegnathos saltator]
Locus_92_Transcript_3/4_Confidence_0.316_Length_996	gi|380020464|ref|XP_003694103.1|	84.52	1	996	1150	1485	3e-142	509	PREDICTED: LOW QUALITY PROTEIN: chromodomain-helicase-DNA-binding protein Mi-2 homolog [Apis florea]
Locus_92_Transcript_4/4_Confidence_0.579_Length_1525	gi|354501163|ref|XP_003512662.1|	91.3	859	1203	1771	1885	4e-102	205	PREDICTED: chromodomain-helicase-DNA-binding protein 5-like [Cricetulus griseus]
Locus_92_Transcript_4/4_Confidence_0.579_Length_1525	gi|354501163|ref|XP_003512662.1|	39.87	5	862	1489	1771	4e-102	194	PREDICTED: chromodomain-helicase-DNA-binding protein 5-like [Cricetulus griseus]
Locus_92_Transcript_4/4_Confidence_0.579_Length_1525	gi|350584424|ref|XP_003126577.3|	86.96	859	1203	1782	1896	6e-101	199	PREDICTED: chromodomain-helicase-DNA-binding protein 4 [Sus scrofa]
Locus_92_Transcript_4/4_Confidence_0.579_Length_1525	gi|350584424|ref|XP_003126577.3|	45.02	5	862	1495	1782	6e-101	196	PREDICTED: chromodomain-helicase-DNA-binding protein 4 [Sus scrofa]
Locus_92_Transcript_4/4_Confidence_0.579_Length_1525	gi|326932279|ref|XP_003212247.1|	91.3	859	1203	1767	1881	1e-100	205	PREDICTED: chromodomain-helicase-DNA-binding protein 5-like, partial [Meleagris gallopavo]
Locus_93_Transcript_1/1_Confidence_0.857_Length_508	gi|350420024|ref|XP_003492373.1|	77.31	12	365	21	139	4e-48	194	PREDICTED: hypothetical protein LOC100748824 [Bombus impatiens]
Locus_93_Transcript_1/1_Confidence_0.857_Length_508	gi|340712956|ref|XP_003395018.1|	77.31	12	365	21	139	4e-48	194	PREDICTED: hypothetical protein LOC100644125 [Bombus terrestris]
Locus_93_Transcript_1/1_Confidence_0.857_Length_508	gi|399220318|ref|NP_001257758.1|	73.23	9	371	18	144	1e-47	193	cuticular protein 27 precursor [Apis mellifera]
Locus_93_Transcript_1/1_Confidence_0.857_Length_508	gi|157133700|ref|XP_001662971.1|	78.15	12	362	17	134	1e-47	193	hypothetical protein AaeL_AAEL003041 [Aedes aegypti]<>conserved hypothetical protein [Aedes aegypti]
Locus_93_Transcript_1/1_Confidence_0.857_Length_508	gi|158288963|ref|XP_310772.4|	74.02	12	368	17	143	2e-47	192	AGAP000344-PA [Anopheles gambiae str. PEST]<>AGAP000344-PB [Anopheles gambiae str. PEST]<>AGAP000344-PA [Anopheles gambiae str. PEST]<>AGAP000344-PB [Anopheles gambiae str. PEST]
Locus_94_Transcript_1/4_Confidence_0.600_Length_1290	gi|340716118|ref|XP_003396549.1|	88.74	172	1290	425	797	1e-162	577	PREDICTED: glucose transporter type 1-like [Bombus terrestris]
Locus_94_Transcript_1/4_Confidence_0.600_Length_1290	gi|350402944|ref|XP_003486652.1|	89.19	181	1290	383	752	6e-162	575	PREDICTED: glucose transporter type 1-like [Bombus impatiens]
Locus_94_Transcript_1/4_Confidence_0.600_Length_1290	gi|380018001|ref|XP_003692929.1|	89.19	181	1290	204	573	1e-161	574	PREDICTED: glucose transporter type 1-like [Apis florea]
Locus_94_Transcript_1/4_Confidence_0.600_Length_1290	gi|357622627|gb|EHJ74053.1|	86.76	181	1290	204	573	4e-159	566	hypothetical protein KGM_18632 [Danaus plexippus]
Locus_94_Transcript_1/4_Confidence_0.600_Length_1290	gi|322782470|gb|EFZ10419.1|	88.89	211	1290	449	808	7e-157	558	hypothetical protein SINV_01010 [Solenopsis invicta]
Locus_94_Transcript_2/4_Confidence_0.600_Length_1280	gi|350402944|ref|XP_003486652.1|	86.15	111	1280	383	765	9e-163	578	PREDICTED: glucose transporter type 1-like [Bombus impatiens]
Locus_94_Transcript_2/4_Confidence_0.600_Length_1280	gi|340716118|ref|XP_003396549.1|	88.98	165	1280	425	796	3e-162	577	PREDICTED: glucose transporter type 1-like [Bombus terrestris]
Locus_94_Transcript_2/4_Confidence_0.600_Length_1280	gi|380018001|ref|XP_003692929.1|	89.19	171	1280	204	573	1e-161	574	PREDICTED: glucose transporter type 1-like [Apis florea]
Locus_94_Transcript_2/4_Confidence_0.600_Length_1280	gi|357622627|gb|EHJ74053.1|	86.76	171	1280	204	573	4e-159	566	hypothetical protein KGM_18632 [Danaus plexippus]
Locus_94_Transcript_2/4_Confidence_0.600_Length_1280	gi|322782470|gb|EFZ10419.1|	88.89	201	1280	449	808	7e-157	558	hypothetical protein SINV_01010 [Solenopsis invicta]
Locus_94_Transcript_4/4_Confidence_0.667_Length_1346	gi|350402944|ref|XP_003486652.1|	86.15	177	1346	383	765	9e-163	578	PREDICTED: glucose transporter type 1-like [Bombus impatiens]
Locus_94_Transcript_4/4_Confidence_0.667_Length_1346	gi|340716118|ref|XP_003396549.1|	88.98	231	1346	425	796	3e-162	577	PREDICTED: glucose transporter type 1-like [Bombus terrestris]
Locus_94_Transcript_4/4_Confidence_0.667_Length_1346	gi|380018001|ref|XP_003692929.1|	89.19	237	1346	204	573	4e-162	574	PREDICTED: glucose transporter type 1-like [Apis florea]
Locus_94_Transcript_4/4_Confidence_0.667_Length_1346	gi|380018001|ref|XP_003692929.1|	38.46	47	163	574	612	4e-162	25	PREDICTED: glucose transporter type 1-like [Apis florea]
Locus_94_Transcript_4/4_Confidence_0.667_Length_1346	gi|357622627|gb|EHJ74053.1|	86.76	237	1346	204	573	5e-159	566	hypothetical protein KGM_18632 [Danaus plexippus]
Locus_95_Transcript_2/10_Confidence_1.000_Length_325	gi|270006594|gb|EFA03042.1|	45	15	191	55	134	6e-10	68.2	hypothetical protein TcasGA2_TC010468 [Tribolium castaneum]
Locus_95_Transcript_2/10_Confidence_1.000_Length_325	gi|242007559|ref|XP_002424607.1|	42.5	18	215	31	110	8e-09	64.3	hypothetical protein Phum_PHUM137690 [Pediculus humanus corporis]<>hypothetical protein Phum_PHUM137690 [Pediculus humanus corporis]
Locus_95_Transcript_3/10_Confidence_1.000_Length_325	gi|270006594|gb|EFA03042.1|	45	135	311	55	134	6e-10	68.2	hypothetical protein TcasGA2_TC010468 [Tribolium castaneum]
Locus_95_Transcript_3/10_Confidence_1.000_Length_325	gi|242007559|ref|XP_002424607.1|	42.5	111	308	31	110	8e-09	64.3	hypothetical protein Phum_PHUM137690 [Pediculus humanus corporis]<>hypothetical protein Phum_PHUM137690 [Pediculus humanus corporis]
Locus_95_Transcript_9/10_Confidence_0.111_Length_670	gi|193645781|ref|XP_001950724.1|	41.44	1	327	45	155	4e-16	80.9	PREDICTED: protein takeout-like [Acyrthosiphon pisum]
Locus_95_Transcript_9/10_Confidence_0.111_Length_670	gi|193645781|ref|XP_001950724.1|	37.21	359	487	166	207	4e-16	29.3	PREDICTED: protein takeout-like [Acyrthosiphon pisum]
Locus_95_Transcript_9/10_Confidence_0.111_Length_670	gi|112983164|ref|NP_001036945.1|	36.03	1	408	32	163	4e-16	77	juvenile hormone binding protein an-0128 precursor [Bombyx mori]<>hypothetical protein [Bombyx mori]<>juvenile hormone binding protein [Bombyx mori]
Locus_95_Transcript_9/10_Confidence_0.111_Length_670	gi|112983164|ref|NP_001036945.1|	65.38	440	517	175	200	4e-16	33.1	juvenile hormone binding protein an-0128 precursor [Bombyx mori]<>hypothetical protein [Bombyx mori]<>juvenile hormone binding protein [Bombyx mori]
Locus_95_Transcript_9/10_Confidence_0.111_Length_670	gi|242009643|ref|XP_002425592.1|	44	34	327	17	115	4e-14	76.6	protein takeout precursor, putative [Pediculus humanus corporis]<>protein takeout precursor, putative [Pediculus humanus corporis]
Locus_95_Transcript_10/10_Confidence_0.021_Length_499	gi|193645781|ref|XP_001950724.1|	41.44	173	499	45	155	4e-16	82.4	PREDICTED: protein takeout-like [Acyrthosiphon pisum]
Locus_95_Transcript_10/10_Confidence_0.021_Length_499	gi|193645781|ref|XP_001950724.1|	44	13	87	183	207	4e-16	26.6	PREDICTED: protein takeout-like [Acyrthosiphon pisum]
Locus_95_Transcript_10/10_Confidence_0.021_Length_499	gi|242009643|ref|XP_002425592.1|	45	173	466	17	115	2e-15	79.7	protein takeout precursor, putative [Pediculus humanus corporis]<>protein takeout precursor, putative [Pediculus humanus corporis]
Locus_95_Transcript_10/10_Confidence_0.021_Length_499	gi|242009643|ref|XP_002425592.1|	57.89	13	69	149	167	2e-15	26.9	protein takeout precursor, putative [Pediculus humanus corporis]<>protein takeout precursor, putative [Pediculus humanus corporis]
Locus_95_Transcript_10/10_Confidence_0.021_Length_499	gi|112983164|ref|NP_001036945.1|	36.57	98	499	32	161	2e-14	77	juvenile hormone binding protein an-0128 precursor [Bombyx mori]<>hypothetical protein [Bombyx mori]<>juvenile hormone binding protein [Bombyx mori]
Locus_97_Transcript_1/10_Confidence_0.146_Length_908	gi|220980842|emb|CAQ19275.1|	93.14	295	906	50	253	3e-93	273	Tropomyosin 1 isoform A [Lethocerus indicus]
Locus_97_Transcript_1/10_Confidence_0.146_Length_908	gi|220980842|emb|CAQ19275.1|	97.96	147	293	1	49	3e-93	95.5	Tropomyosin 1 isoform A [Lethocerus indicus]
Locus_97_Transcript_1/10_Confidence_0.146_Length_908	gi|220980844|emb|CAQ19276.1|	93.14	295	906	50	253	3e-93	273	Tropomyosin 1 isoform B [Lethocerus indicus]
Locus_97_Transcript_1/10_Confidence_0.146_Length_908	gi|220980844|emb|CAQ19276.1|	97.96	147	293	1	49	3e-93	95.5	Tropomyosin 1 isoform B [Lethocerus indicus]
Locus_97_Transcript_1/10_Confidence_0.146_Length_908	gi|52630933|gb|AAU84930.1|	92.65	295	906	50	253	2e-92	270	putative tropomyosin [Toxoptera citricida]
Locus_97_Transcript_2/10_Confidence_0.219_Length_1331	gi|220980844|emb|CAQ19276.1|	94.44	336	1037	50	283	4e-104	337	Tropomyosin 1 isoform B [Lethocerus indicus]
Locus_97_Transcript_2/10_Confidence_0.219_Length_1331	gi|220980844|emb|CAQ19276.1|	97.14	1081	1185	1	35	4e-104	69.3	Tropomyosin 1 isoform B [Lethocerus indicus]
Locus_97_Transcript_2/10_Confidence_0.219_Length_1331	gi|52630933|gb|AAU84930.1|	93.56	339	1037	50	282	5e-102	330	putative tropomyosin [Toxoptera citricida]
Locus_97_Transcript_2/10_Confidence_0.219_Length_1331	gi|52630933|gb|AAU84930.1|	97.14	1081	1185	1	35	5e-102	69.3	putative tropomyosin [Toxoptera citricida]
Locus_97_Transcript_2/10_Confidence_0.219_Length_1331	gi|350535795|ref|NP_001233022.1|	93.13	339	1037	50	282	2e-101	328	uncharacterized protein LOC100161663 [Acyrthosiphon pisum]<>hypothetical protein [Acyrthosiphon pisum]
Locus_97_Transcript_3/10_Confidence_0.240_Length_1331	gi|220980844|emb|CAQ19276.1|	87.18	295	996	50	283	3e-111	334	Tropomyosin 1 isoform B [Lethocerus indicus]
Locus_97_Transcript_3/10_Confidence_0.240_Length_1331	gi|220980844|emb|CAQ19276.1|	97.96	147	293	1	49	3e-111	95.5	Tropomyosin 1 isoform B [Lethocerus indicus]
Locus_97_Transcript_3/10_Confidence_0.240_Length_1331	gi|52630933|gb|AAU84930.1|	87.12	295	993	50	282	1e-110	332	putative tropomyosin [Toxoptera citricida]
Locus_97_Transcript_3/10_Confidence_0.240_Length_1331	gi|52630933|gb|AAU84930.1|	97.96	147	293	1	49	1e-110	95.5	putative tropomyosin [Toxoptera citricida]
Locus_97_Transcript_3/10_Confidence_0.240_Length_1331	gi|350535795|ref|NP_001233022.1|	86.7	295	993	50	282	4e-110	330	uncharacterized protein LOC100161663 [Acyrthosiphon pisum]<>hypothetical protein [Acyrthosiphon pisum]
Locus_97_Transcript_4/10_Confidence_0.240_Length_1331	gi|220980844|emb|CAQ19276.1|	87.18	336	1037	50	283	2e-103	334	Tropomyosin 1 isoform B [Lethocerus indicus]
Locus_97_Transcript_4/10_Confidence_0.240_Length_1331	gi|220980844|emb|CAQ19276.1|	97.14	1081	1185	1	35	2e-103	69.3	Tropomyosin 1 isoform B [Lethocerus indicus]
Locus_97_Transcript_4/10_Confidence_0.240_Length_1331	gi|52630933|gb|AAU84930.1|	87.12	339	1037	50	282	8e-103	332	putative tropomyosin [Toxoptera citricida]
Locus_97_Transcript_4/10_Confidence_0.240_Length_1331	gi|52630933|gb|AAU84930.1|	97.14	1081	1185	1	35	8e-103	69.3	putative tropomyosin [Toxoptera citricida]
Locus_97_Transcript_4/10_Confidence_0.240_Length_1331	gi|350535795|ref|NP_001233022.1|	86.7	339	1037	50	282	3e-102	330	uncharacterized protein LOC100161663 [Acyrthosiphon pisum]<>hypothetical protein [Acyrthosiphon pisum]
Locus_97_Transcript_5/10_Confidence_0.260_Length_1331	gi|220980844|emb|CAQ19276.1|	90.17	295	996	50	283	7e-107	320	Tropomyosin 1 isoform B [Lethocerus indicus]
Locus_97_Transcript_5/10_Confidence_0.260_Length_1331	gi|220980844|emb|CAQ19276.1|	97.96	147	293	1	49	7e-107	95.5	Tropomyosin 1 isoform B [Lethocerus indicus]
Locus_97_Transcript_5/10_Confidence_0.260_Length_1331	gi|52630933|gb|AAU84930.1|	90.13	295	993	50	282	3e-106	318	putative tropomyosin [Toxoptera citricida]
Locus_97_Transcript_5/10_Confidence_0.260_Length_1331	gi|52630933|gb|AAU84930.1|	97.96	147	293	1	49	3e-106	95.5	putative tropomyosin [Toxoptera citricida]
Locus_97_Transcript_5/10_Confidence_0.260_Length_1331	gi|350535795|ref|NP_001233022.1|	89.7	295	993	50	282	1e-105	316	uncharacterized protein LOC100161663 [Acyrthosiphon pisum]<>hypothetical protein [Acyrthosiphon pisum]
Locus_97_Transcript_6/10_Confidence_0.260_Length_1331	gi|220980844|emb|CAQ19276.1|	90.17	336	1037	50	283	5e-99	320	Tropomyosin 1 isoform B [Lethocerus indicus]
Locus_97_Transcript_6/10_Confidence_0.260_Length_1331	gi|220980844|emb|CAQ19276.1|	97.14	1081	1185	1	35	5e-99	69.3	Tropomyosin 1 isoform B [Lethocerus indicus]
Locus_97_Transcript_6/10_Confidence_0.260_Length_1331	gi|52630933|gb|AAU84930.1|	90.13	339	1037	50	282	2e-98	318	putative tropomyosin [Toxoptera citricida]
Locus_97_Transcript_6/10_Confidence_0.260_Length_1331	gi|52630933|gb|AAU84930.1|	97.14	1081	1185	1	35	2e-98	69.3	putative tropomyosin [Toxoptera citricida]
Locus_97_Transcript_6/10_Confidence_0.260_Length_1331	gi|350535795|ref|NP_001233022.1|	89.7	339	1037	50	282	7e-98	316	uncharacterized protein LOC100161663 [Acyrthosiphon pisum]<>hypothetical protein [Acyrthosiphon pisum]
Locus_97_Transcript_7/10_Confidence_0.250_Length_1279	gi|76789674|sp|P06754.2|TPM1_DROME	90	192	941	87	336	5e-83	313	RecName: Full=Tropomyosin-1, isoforms 9A/A/B; AltName: Full=Cytoskeletal tropomyosin; AltName: Full=Tropomyosin II
Locus_97_Transcript_7/10_Confidence_0.250_Length_1279	gi|194900972|ref|XP_001980029.1|	83.03	192	941	496	766	3e-79	300	GG16908 [Drosophila erecta]<>GG16908 [Drosophila erecta]
Locus_97_Transcript_7/10_Confidence_0.250_Length_1279	gi|195036164|ref|XP_001989541.1|	82.35	192	944	545	816	5e-79	300	GH18857 [Drosophila grimshawi]<>GH18857 [Drosophila grimshawi]
Locus_97_Transcript_7/10_Confidence_0.250_Length_1279	gi|220980844|emb|CAQ19276.1|	98.05	330	944	79	283	6e-79	300	Tropomyosin 1 isoform B [Lethocerus indicus]
Locus_97_Transcript_7/10_Confidence_0.250_Length_1279	gi|350535795|ref|NP_001233022.1|	98.53	330	941	79	282	1e-78	298	uncharacterized protein LOC100161663 [Acyrthosiphon pisum]<>hypothetical protein [Acyrthosiphon pisum]
Locus_97_Transcript_8/10_Confidence_0.250_Length_1279	gi|76789674|sp|P06754.2|TPM1_DROME	90	339	1088	87	336	5e-83	313	RecName: Full=Tropomyosin-1, isoforms 9A/A/B; AltName: Full=Cytoskeletal tropomyosin; AltName: Full=Tropomyosin II
Locus_97_Transcript_8/10_Confidence_0.250_Length_1279	gi|220980844|emb|CAQ19276.1|	98.54	336	950	79	283	2e-79	301	Tropomyosin 1 isoform B [Lethocerus indicus]
Locus_97_Transcript_8/10_Confidence_0.250_Length_1279	gi|194900972|ref|XP_001980029.1|	83.03	339	1088	496	766	3e-79	300	GG16908 [Drosophila erecta]<>GG16908 [Drosophila erecta]
Locus_97_Transcript_8/10_Confidence_0.250_Length_1279	gi|195036164|ref|XP_001989541.1|	82.35	336	1088	545	816	5e-79	300	GH18857 [Drosophila grimshawi]<>GH18857 [Drosophila grimshawi]
Locus_97_Transcript_8/10_Confidence_0.250_Length_1279	gi|350535795|ref|NP_001233022.1|	98.53	339	950	79	282	1e-78	298	uncharacterized protein LOC100161663 [Acyrthosiphon pisum]<>hypothetical protein [Acyrthosiphon pisum]
Locus_97_Transcript_9/10_Confidence_0.240_Length_1331	gi|220980844|emb|CAQ19276.1|	98.29	336	1037	50	283	6e-109	353	Tropomyosin 1 isoform B [Lethocerus indicus]
Locus_97_Transcript_9/10_Confidence_0.240_Length_1331	gi|220980844|emb|CAQ19276.1|	97.14	1081	1185	1	35	6e-109	69.3	Tropomyosin 1 isoform B [Lethocerus indicus]
Locus_97_Transcript_9/10_Confidence_0.240_Length_1331	gi|52630933|gb|AAU84930.1|	97.85	339	1037	50	282	2e-107	348	putative tropomyosin [Toxoptera citricida]
Locus_97_Transcript_9/10_Confidence_0.240_Length_1331	gi|52630933|gb|AAU84930.1|	97.14	1081	1185	1	35	2e-107	69.3	putative tropomyosin [Toxoptera citricida]
Locus_97_Transcript_9/10_Confidence_0.240_Length_1331	gi|350535795|ref|NP_001233022.1|	97.42	339	1037	50	282	7e-107	346	uncharacterized protein LOC100161663 [Acyrthosiphon pisum]<>hypothetical protein [Acyrthosiphon pisum]
Locus_97_Transcript_10/10_Confidence_0.240_Length_1331	gi|220980844|emb|CAQ19276.1|	97.86	295	996	50	283	2e-116	351	Tropomyosin 1 isoform B [Lethocerus indicus]
Locus_97_Transcript_10/10_Confidence_0.240_Length_1331	gi|220980844|emb|CAQ19276.1|	97.96	147	293	1	49	2e-116	95.5	Tropomyosin 1 isoform B [Lethocerus indicus]
Locus_97_Transcript_10/10_Confidence_0.240_Length_1331	gi|52630933|gb|AAU84930.1|	97.85	295	993	50	282	3e-115	348	putative tropomyosin [Toxoptera citricida]
Locus_97_Transcript_10/10_Confidence_0.240_Length_1331	gi|52630933|gb|AAU84930.1|	97.96	147	293	1	49	3e-115	95.5	putative tropomyosin [Toxoptera citricida]
Locus_97_Transcript_10/10_Confidence_0.240_Length_1331	gi|350535795|ref|NP_001233022.1|	97.42	295	993	50	282	1e-114	346	uncharacterized protein LOC100161663 [Acyrthosiphon pisum]<>hypothetical protein [Acyrthosiphon pisum]
Locus_99_Transcript_1/1_Confidence_1.000_Length_1078	gi|345481823|ref|XP_001605178.2|	53.61	7	795	1460	1718	3e-76	196	PREDICTED: E3 ubiquitin-protein ligase UBR3-like [Nasonia vitripennis]
Locus_99_Transcript_1/1_Confidence_1.000_Length_1078	gi|345481823|ref|XP_001605178.2|	52.94	783	1076	1715	1816	3e-76	116	PREDICTED: E3 ubiquitin-protein ligase UBR3-like [Nasonia vitripennis]
Locus_99_Transcript_1/1_Confidence_1.000_Length_1078	gi|383857006|ref|XP_003703997.1|	50.37	4	795	1443	1704	6e-70	186	PREDICTED: E3 ubiquitin-protein ligase UBR3 [Megachile rotundata]
Locus_99_Transcript_1/1_Confidence_1.000_Length_1078	gi|383857006|ref|XP_003703997.1|	51.96	783	1076	1701	1801	6e-70	105	PREDICTED: E3 ubiquitin-protein ligase UBR3 [Megachile rotundata]
Locus_99_Transcript_1/1_Confidence_1.000_Length_1078	gi|307214874|gb|EFN89742.1|	49.64	4	795	894	1168	1e-69	191	E3 ubiquitin-protein ligase UBR3 [Harpegnathos saltator]
Locus_100_Transcript_1/1_Confidence_1.000_Length_616	gi|91079704|ref|XP_968959.1|	60.78	2	613	585	788	4e-68	262	PREDICTED: similar to eukaryotic peptide chain release factor GTP-binding subunit [Tribolium castaneum]<>hypothetical protein TcasGA2_TC003854 [Tribolium castaneum]
Locus_100_Transcript_1/1_Confidence_1.000_Length_616	gi|383858583|ref|XP_003704780.1|	56.86	2	613	777	980	1e-67	260	PREDICTED: HBS1-like protein-like [Megachile rotundata]
Locus_100_Transcript_1/1_Confidence_1.000_Length_616	gi|307167810|gb|EFN61251.1|	56.86	2	613	540	743	3e-66	255	HBS1-like protein [Camponotus floridanus]
Locus_100_Transcript_1/1_Confidence_1.000_Length_616	gi|350420649|ref|XP_003492578.1|	57.35	2	613	490	693	2e-65	253	PREDICTED: HBS1-like protein-like [Bombus impatiens]
Locus_100_Transcript_1/1_Confidence_1.000_Length_616	gi|340716136|ref|XP_003396557.1|	57.35	2	613	772	975	2e-65	253	PREDICTED: HBS1-like protein-like [Bombus terrestris]
Locus_102_Transcript_1/2_Confidence_0.800_Length_907	gi|328702494|ref|XP_001942998.2|	39.8	48	899	1	291	2e-48	197	PREDICTED: syntaxin-1B-like [Acyrthosiphon pisum]
Locus_102_Transcript_1/2_Confidence_0.800_Length_907	gi|321456935|gb|EFX68032.1|	42.5	48	887	1	268	2e-45	187	syntaxin [Daphnia pulex]
Locus_102_Transcript_1/2_Confidence_0.800_Length_907	gi|241896910|ref|NP_001155922.1|	41.32	48	899	1	277	6e-45	186	syntaxin 1A isoform 1 [Acyrthosiphon pisum]
Locus_102_Transcript_1/2_Confidence_0.800_Length_907	gi|2665349|emb|CAA74913.1|	40	48	887	1	266	6e-45	186	s-syntaxin [Doryteuthis pealeii]<>syntaxin [Doryteuthis pealeii]
Locus_102_Transcript_1/2_Confidence_0.800_Length_907	gi|1923254|gb|AAC47500.1|	39.79	48	899	1	273	1e-44	185	syntaxin 1 homolog [Hirudo medicinalis]
Locus_102_Transcript_2/2_Confidence_0.800_Length_994	gi|328702494|ref|XP_001942998.2|	39.79	48	884	1	286	5e-48	196	PREDICTED: syntaxin-1B-like [Acyrthosiphon pisum]
Locus_102_Transcript_2/2_Confidence_0.800_Length_994	gi|321456935|gb|EFX68032.1|	42.5	48	887	1	268	2e-45	187	syntaxin [Daphnia pulex]
Locus_102_Transcript_2/2_Confidence_0.800_Length_994	gi|2665349|emb|CAA74913.1|	40	48	887	1	266	6e-45	186	s-syntaxin [Doryteuthis pealeii]<>syntaxin [Doryteuthis pealeii]
Locus_102_Transcript_2/2_Confidence_0.800_Length_994	gi|241896910|ref|NP_001155922.1|	41.55	48	887	1	273	8e-45	186	syntaxin 1A isoform 1 [Acyrthosiphon pisum]
Locus_102_Transcript_2/2_Confidence_0.800_Length_994	gi|242006139|ref|XP_002423912.1|	41.07	48	887	1	268	4e-44	183	syntaxin-1A, putative [Pediculus humanus corporis]<>syntaxin-1A, putative [Pediculus humanus corporis]
Locus_105_Transcript_1/1_Confidence_1.000_Length_1062	gi|328700095|ref|XP_001949140.2|	45.7	231	1061	635	898	8e-44	182	PREDICTED: hypothetical protein LOC100169531 isoform 1 [Acyrthosiphon pisum]
Locus_105_Transcript_1/1_Confidence_1.000_Length_1062	gi|328700097|ref|XP_003241148.1|	44.37	231	1061	635	907	2e-41	175	PREDICTED: hypothetical protein LOC100169531 isoform 2 [Acyrthosiphon pisum]
Locus_105_Transcript_1/1_Confidence_1.000_Length_1062	gi|328790647|ref|XP_003251440.1|	37.03	243	1061	52	408	3e-30	137	PREDICTED: protein sickie-like [Apis mellifera]
Locus_105_Transcript_1/1_Confidence_1.000_Length_1062	gi|350411897|ref|XP_003489484.1|	38.11	243	1061	1010	1359	5e-30	137	PREDICTED: LOW QUALITY PROTEIN: protein sickie-like [Bombus impatiens]
Locus_105_Transcript_1/1_Confidence_1.000_Length_1062	gi|340711639|ref|XP_003394380.1|	37.84	243	1061	1024	1373	5e-30	137	PREDICTED: LOW QUALITY PROTEIN: protein sickie-like [Bombus terrestris]
Locus_107_Transcript_1/7_Confidence_0.536_Length_1695	gi|207083709|gb|ACI23246.1|	83.73	318	1331	15	352	4e-168	596	calreticulin [Rhodnius prolixus]
Locus_107_Transcript_1/7_Confidence_0.536_Length_1695	gi|383851166|ref|XP_003701110.1|	81.94	318	1247	14	323	8e-162	575	PREDICTED: calreticulin-like [Megachile rotundata]
Locus_107_Transcript_1/7_Confidence_0.536_Length_1695	gi|389608333|dbj|BAM17778.1|	82.14	324	1247	17	324	2e-160	571	calreticulin [Papilio xuthus]
Locus_107_Transcript_1/7_Confidence_0.536_Length_1695	gi|66545506|ref|XP_392689.2|	80.65	318	1247	14	323	6e-160	569	PREDICTED: calreticulin isoform 1 [Apis mellifera]
Locus_107_Transcript_1/7_Confidence_0.536_Length_1695	gi|380017227|ref|XP_003692561.1|	80	318	1247	14	323	5e-159	566	PREDICTED: LOW QUALITY PROTEIN: calreticulin-like [Apis florea]
Locus_107_Transcript_2/7_Confidence_0.571_Length_1694	gi|207083709|gb|ACI23246.1|	83.73	318	1331	15	352	4e-168	596	calreticulin [Rhodnius prolixus]
Locus_107_Transcript_2/7_Confidence_0.571_Length_1694	gi|383851166|ref|XP_003701110.1|	81.94	318	1247	14	323	8e-162	575	PREDICTED: calreticulin-like [Megachile rotundata]
Locus_107_Transcript_2/7_Confidence_0.571_Length_1694	gi|389608333|dbj|BAM17778.1|	82.14	324	1247	17	324	2e-160	571	calreticulin [Papilio xuthus]
Locus_107_Transcript_2/7_Confidence_0.571_Length_1694	gi|66545506|ref|XP_392689.2|	80.65	318	1247	14	323	6e-160	569	PREDICTED: calreticulin isoform 1 [Apis mellifera]
Locus_107_Transcript_2/7_Confidence_0.571_Length_1694	gi|380017227|ref|XP_003692561.1|	80	318	1247	14	323	5e-159	566	PREDICTED: LOW QUALITY PROTEIN: calreticulin-like [Apis florea]
Locus_107_Transcript_3/7_Confidence_0.536_Length_1694	gi|207083709|gb|ACI23246.1|	83.73	318	1331	15	352	4e-168	596	calreticulin [Rhodnius prolixus]
Locus_107_Transcript_3/7_Confidence_0.536_Length_1694	gi|383851166|ref|XP_003701110.1|	81.94	318	1247	14	323	8e-162	575	PREDICTED: calreticulin-like [Megachile rotundata]
Locus_107_Transcript_3/7_Confidence_0.536_Length_1694	gi|389608333|dbj|BAM17778.1|	82.14	324	1247	17	324	2e-160	571	calreticulin [Papilio xuthus]
Locus_107_Transcript_3/7_Confidence_0.536_Length_1694	gi|66545506|ref|XP_392689.2|	80.65	318	1247	14	323	6e-160	569	PREDICTED: calreticulin isoform 1 [Apis mellifera]
Locus_107_Transcript_3/7_Confidence_0.536_Length_1694	gi|380017227|ref|XP_003692561.1|	80	318	1247	14	323	5e-159	566	PREDICTED: LOW QUALITY PROTEIN: calreticulin-like [Apis florea]
Locus_107_Transcript_4/7_Confidence_0.071_Length_558	gi|307190527|gb|EFN74524.1|	43.68	2	556	962	1149	2e-28	130	F-box/LRR-repeat protein 7 [Camponotus floridanus]
Locus_107_Transcript_4/7_Confidence_0.071_Length_558	gi|332020874|gb|EGI61272.1|	43.16	2	556	962	1149	3e-28	129	F-box/LRR-repeat protein 7 [Acromyrmex echinatior]
Locus_107_Transcript_4/7_Confidence_0.071_Length_558	gi|383862804|ref|XP_003706873.1|	43.62	2	556	855	1042	5e-28	128	PREDICTED: uncharacterized protein LOC100881143 [Megachile rotundata]
Locus_107_Transcript_4/7_Confidence_0.071_Length_558	gi|380015244|ref|XP_003691617.1|	43.09	2	556	882	1069	1e-27	127	PREDICTED: uncharacterized protein LOC100870097 [Apis florea]
Locus_107_Transcript_4/7_Confidence_0.071_Length_558	gi|350408186|ref|XP_003488331.1|	44.44	2	556	862	1049	1e-27	127	PREDICTED: hypothetical protein LOC100740617 [Bombus impatiens]
Locus_107_Transcript_5/7_Confidence_0.250_Length_939	gi|383851166|ref|XP_003701110.1|	83.84	318	911	14	211	6e-100	369	PREDICTED: calreticulin-like [Megachile rotundata]
Locus_107_Transcript_5/7_Confidence_0.250_Length_939	gi|207083709|gb|ACI23246.1|	84.85	318	911	15	212	1e-98	364	calreticulin [Rhodnius prolixus]
Locus_107_Transcript_5/7_Confidence_0.250_Length_939	gi|66545506|ref|XP_392689.2|	82.32	318	911	14	211	2e-98	364	PREDICTED: calreticulin isoform 1 [Apis mellifera]
Locus_107_Transcript_5/7_Confidence_0.250_Length_939	gi|194746213|ref|XP_001955575.1|	84.26	321	911	15	211	3e-98	363	GF18838 [Drosophila ananassae]<>GF18838 [Drosophila ananassae]
Locus_107_Transcript_5/7_Confidence_0.250_Length_939	gi|195499506|ref|XP_002096977.1|	84.69	324	911	17	212	6e-98	362	GE24756 [Drosophila yakuba]<>GE24756 [Drosophila yakuba]
Locus_107_Transcript_6/7_Confidence_0.571_Length_1675	gi|207083709|gb|ACI23246.1|	83.73	318	1331	15	352	4e-168	596	calreticulin [Rhodnius prolixus]
Locus_107_Transcript_6/7_Confidence_0.571_Length_1675	gi|383851166|ref|XP_003701110.1|	81.94	318	1247	14	323	8e-162	575	PREDICTED: calreticulin-like [Megachile rotundata]
Locus_107_Transcript_6/7_Confidence_0.571_Length_1675	gi|389608333|dbj|BAM17778.1|	82.14	324	1247	17	324	2e-160	571	calreticulin [Papilio xuthus]
Locus_107_Transcript_6/7_Confidence_0.571_Length_1675	gi|66545506|ref|XP_392689.2|	80.65	318	1247	14	323	6e-160	569	PREDICTED: calreticulin isoform 1 [Apis mellifera]
Locus_107_Transcript_6/7_Confidence_0.571_Length_1675	gi|380017227|ref|XP_003692561.1|	80	318	1247	14	323	5e-159	566	PREDICTED: LOW QUALITY PROTEIN: calreticulin-like [Apis florea]
Locus_107_Transcript_7/7_Confidence_0.643_Length_1694	gi|207083709|gb|ACI23246.1|	83.73	318	1331	15	352	4e-168	596	calreticulin [Rhodnius prolixus]
Locus_107_Transcript_7/7_Confidence_0.643_Length_1694	gi|383851166|ref|XP_003701110.1|	81.94	318	1247	14	323	8e-162	575	PREDICTED: calreticulin-like [Megachile rotundata]
Locus_107_Transcript_7/7_Confidence_0.643_Length_1694	gi|389608333|dbj|BAM17778.1|	82.14	324	1247	17	324	2e-160	571	calreticulin [Papilio xuthus]
Locus_107_Transcript_7/7_Confidence_0.643_Length_1694	gi|66545506|ref|XP_392689.2|	80.65	318	1247	14	323	6e-160	569	PREDICTED: calreticulin isoform 1 [Apis mellifera]
Locus_107_Transcript_7/7_Confidence_0.643_Length_1694	gi|380017227|ref|XP_003692561.1|	80	318	1247	14	323	5e-159	566	PREDICTED: LOW QUALITY PROTEIN: calreticulin-like [Apis florea]
Locus_108_Transcript_1/2_Confidence_0.818_Length_1787	gi|383863562|ref|XP_003707249.1|	77.41	897	1706	673	938	3e-113	414	PREDICTED: uncharacterized protein LOC100877457 [Megachile rotundata]
Locus_108_Transcript_1/2_Confidence_0.818_Length_1787	gi|350399996|ref|XP_003485703.1|	77.41	897	1706	660	925	3e-113	414	PREDICTED: hypothetical protein LOC100747956 [Bombus impatiens]
Locus_108_Transcript_1/2_Confidence_0.818_Length_1787	gi|340715358|ref|XP_003396182.1|	77.41	897	1706	707	972	3e-113	414	PREDICTED: hypothetical protein LOC100647097 [Bombus terrestris]
Locus_108_Transcript_1/2_Confidence_0.818_Length_1787	gi|328783204|ref|XP_397458.4|	77.41	897	1706	654	919	3e-113	414	PREDICTED: hypothetical protein LOC414022 [Apis mellifera]
Locus_108_Transcript_1/2_Confidence_0.818_Length_1787	gi|242023787|ref|XP_002432312.1|	75.19	897	1706	369	637	7e-111	406	ankyrin repeat-containing protein, putative [Pediculus humanus corporis]<>ankyrin repeat-containing protein, putative [Pediculus humanus corporis]
Locus_108_Transcript_2/2_Confidence_0.909_Length_1869	gi|383863562|ref|XP_003707249.1|	77.41	979	1788	673	938	4e-113	414	PREDICTED: uncharacterized protein LOC100877457 [Megachile rotundata]
Locus_108_Transcript_2/2_Confidence_0.909_Length_1869	gi|350399996|ref|XP_003485703.1|	77.41	979	1788	660	925	4e-113	414	PREDICTED: hypothetical protein LOC100747956 [Bombus impatiens]
Locus_108_Transcript_2/2_Confidence_0.909_Length_1869	gi|340715358|ref|XP_003396182.1|	77.41	979	1788	707	972	4e-113	414	PREDICTED: hypothetical protein LOC100647097 [Bombus terrestris]
Locus_108_Transcript_2/2_Confidence_0.909_Length_1869	gi|328783204|ref|XP_397458.4|	77.41	979	1788	654	919	4e-113	414	PREDICTED: hypothetical protein LOC414022 [Apis mellifera]
Locus_108_Transcript_2/2_Confidence_0.909_Length_1869	gi|242023787|ref|XP_002432312.1|	75.19	979	1788	369	637	7e-111	406	ankyrin repeat-containing protein, putative [Pediculus humanus corporis]<>ankyrin repeat-containing protein, putative [Pediculus humanus corporis]
Locus_109_Transcript_1/2_Confidence_0.600_Length_935	gi|389610795|dbj|BAM19008.1|	53.11	280	897	1	207	9e-46	189	ferritin 1 heavy chain homologue [Papilio polytes]
Locus_109_Transcript_1/2_Confidence_0.600_Length_935	gi|389608609|dbj|BAM17914.1|	52.63	280	897	1	207	2e-45	188	ferritin 1 heavy chain homologue [Papilio xuthus]
Locus_109_Transcript_1/2_Confidence_0.600_Length_935	gi|332027165|gb|EGI67258.1|	50	310	897	22	223	4e-45	186	Ferritin subunit [Acromyrmex echinatior]
Locus_109_Transcript_1/2_Confidence_0.600_Length_935	gi|124245059|gb|ABM92425.1|	47.91	271	897	3	214	6e-45	186	ferritin HCH [Pieris rapae]
Locus_109_Transcript_1/2_Confidence_0.600_Length_935	gi|157704373|gb|ABV68875.1|	54.8	373	897	37	213	2e-44	184	ferritin [Bombus ignitus]
Locus_109_Transcript_2/2_Confidence_0.500_Length_391	gi|389610795|dbj|BAM19008.1|	60	99	353	123	207	4e-19	98.6	ferritin 1 heavy chain homologue [Papilio polytes]
Locus_109_Transcript_2/2_Confidence_0.500_Length_391	gi|389608609|dbj|BAM17914.1|	60	99	353	123	207	4e-19	98.6	ferritin 1 heavy chain homologue [Papilio xuthus]
Locus_109_Transcript_2/2_Confidence_0.500_Length_391	gi|289629282|ref|NP_001166224.1|	60.47	105	356	127	212	1e-18	97.1	ferritin precursor [Nasonia vitripennis]
Locus_109_Transcript_2/2_Confidence_0.500_Length_391	gi|18031707|gb|AAK39636.1|	56.32	93	353	121	207	3e-18	95.5	ferritin heavy chain-like protein precursor [Manduca sexta]
Locus_109_Transcript_2/2_Confidence_0.500_Length_391	gi|31745714|gb|AAP57194.1|	57.65	102	356	125	209	4e-18	95.1	ferritin [Leptinotarsa decemlineata]
Locus_113_Transcript_2/16_Confidence_1.000_Length_405	gi|328696858|ref|XP_003240151.1|	40.43	126	404	83	175	1e-13	80.1	PREDICTED: hypothetical protein LOC100568880 [Acyrthosiphon pisum]
Locus_113_Transcript_2/16_Confidence_1.000_Length_405	gi|328721829|ref|XP_003247415.1|	40	141	404	30	118	4e-11	72	PREDICTED: hypothetical protein LOC100572018 [Acyrthosiphon pisum]
Locus_113_Transcript_2/16_Confidence_1.000_Length_405	gi|328720146|ref|XP_003246964.1|	37.89	120	404	54	146	7e-11	71.2	PREDICTED: hypothetical protein LOC100568990, partial [Acyrthosiphon pisum]
Locus_113_Transcript_2/16_Confidence_1.000_Length_405	gi|328725948|ref|XP_003248683.1|	44.93	123	329	21	88	3e-10	68.9	PREDICTED: hypothetical protein LOC100573436 [Acyrthosiphon pisum]
Locus_113_Transcript_2/16_Confidence_1.000_Length_405	gi|328697314|ref|XP_003240305.1|	44.93	123	329	21	88	3e-10	68.9	PREDICTED: hypothetical protein LOC100572200 [Acyrthosiphon pisum]
Locus_113_Transcript_3/16_Confidence_1.000_Length_456	gi|157104796|ref|XP_001648573.1|	61.29	17	451	42	196	5e-51	204	hypothetical protein AaeL_AAEL004185 [Aedes aegypti]<>conserved hypothetical protein [Aedes aegypti]
Locus_113_Transcript_3/16_Confidence_1.000_Length_456	gi|157128528|ref|XP_001661470.1|	61.29	17	451	42	196	5e-51	204	hypothetical protein AaeL_AAEL011172 [Aedes aegypti]<>conserved hypothetical protein [Aedes aegypti]
Locus_113_Transcript_3/16_Confidence_1.000_Length_456	gi|312381242|gb|EFR27034.1|	61.94	17	451	42	196	2e-50	202	hypothetical protein AND_06503 [Anopheles darlingi]
Locus_113_Transcript_3/16_Confidence_1.000_Length_456	gi|170036708|ref|XP_001846204.1|	60	17	451	42	196	7e-50	200	conserved hypothetical protein [Culex quinquefasciatus]<>conserved hypothetical protein [Culex quinquefasciatus]
Locus_113_Transcript_3/16_Confidence_1.000_Length_456	gi|158292973|ref|XP_314287.3|	61.04	17	448	42	195	2e-49	199	AGAP004891-PA [Anopheles gambiae str. PEST]<>AGAP004891-PA [Anopheles gambiae str. PEST]
Locus_113_Transcript_4/16_Confidence_1.000_Length_456	gi|157104796|ref|XP_001648573.1|	61.29	6	440	42	196	5e-51	204	hypothetical protein AaeL_AAEL004185 [Aedes aegypti]<>conserved hypothetical protein [Aedes aegypti]
Locus_113_Transcript_4/16_Confidence_1.000_Length_456	gi|157128528|ref|XP_001661470.1|	61.29	6	440	42	196	5e-51	204	hypothetical protein AaeL_AAEL011172 [Aedes aegypti]<>conserved hypothetical protein [Aedes aegypti]
Locus_113_Transcript_4/16_Confidence_1.000_Length_456	gi|312381242|gb|EFR27034.1|	61.94	6	440	42	196	2e-50	202	hypothetical protein AND_06503 [Anopheles darlingi]
Locus_113_Transcript_4/16_Confidence_1.000_Length_456	gi|170036708|ref|XP_001846204.1|	60	6	440	42	196	7e-50	200	conserved hypothetical protein [Culex quinquefasciatus]<>conserved hypothetical protein [Culex quinquefasciatus]
Locus_113_Transcript_4/16_Confidence_1.000_Length_456	gi|158292973|ref|XP_314287.3|	61.04	9	440	42	195	2e-49	199	AGAP004891-PA [Anopheles gambiae str. PEST]<>AGAP004891-PA [Anopheles gambiae str. PEST]
Locus_113_Transcript_6/16_Confidence_1.000_Length_405	gi|328696858|ref|XP_003240151.1|	40.43	2	280	83	175	1e-13	80.1	PREDICTED: hypothetical protein LOC100568880 [Acyrthosiphon pisum]
Locus_113_Transcript_6/16_Confidence_1.000_Length_405	gi|328721829|ref|XP_003247415.1|	40	2	265	30	118	4e-11	72	PREDICTED: hypothetical protein LOC100572018 [Acyrthosiphon pisum]
Locus_113_Transcript_6/16_Confidence_1.000_Length_405	gi|328720146|ref|XP_003246964.1|	37.89	2	286	54	146	7e-11	71.2	PREDICTED: hypothetical protein LOC100568990, partial [Acyrthosiphon pisum]
Locus_113_Transcript_6/16_Confidence_1.000_Length_405	gi|328725948|ref|XP_003248683.1|	44.93	77	283	21	88	3e-10	68.9	PREDICTED: hypothetical protein LOC100573436 [Acyrthosiphon pisum]
Locus_113_Transcript_6/16_Confidence_1.000_Length_405	gi|328697314|ref|XP_003240305.1|	44.93	77	283	21	88	3e-10	68.9	PREDICTED: hypothetical protein LOC100572200 [Acyrthosiphon pisum]
Locus_113_Transcript_7/16_Confidence_0.058_Length_1253	gi|332025600|gb|EGI65762.1|	81.18	604	858	197	281	2e-36	158	Metallophosphoesterase domain-containing protein 1 [Acromyrmex echinatior]
Locus_113_Transcript_7/16_Confidence_0.058_Length_1253	gi|328776089|ref|XP_394142.4|	81.18	604	858	197	281	3e-36	158	PREDICTED: metallophosphoesterase domain-containing protein 1-like isoform 1 [Apis mellifera]
Locus_113_Transcript_7/16_Confidence_0.058_Length_1253	gi|307166004|gb|EFN60300.1|	81.18	604	858	197	281	4e-36	157	Metallophosphoesterase domain-containing protein 1 [Camponotus floridanus]
Locus_113_Transcript_7/16_Confidence_0.058_Length_1253	gi|332376348|gb|AEE63314.1|	79.76	607	858	193	276	6e-36	157	unknown [Dendroctonus ponderosae]
Locus_113_Transcript_7/16_Confidence_0.058_Length_1253	gi|345484007|ref|XP_001599295.2|	80	604	858	193	277	6e-36	157	PREDICTED: metallophosphoesterase MPPED2-like [Nasonia vitripennis]
Locus_113_Transcript_8/16_Confidence_0.046_Length_1333	gi|332025600|gb|EGI65762.1|	72.92	903	1190	191	286	8e-36	156	Metallophosphoesterase domain-containing protein 1 [Acromyrmex echinatior]
Locus_113_Transcript_8/16_Confidence_0.046_Length_1333	gi|328776089|ref|XP_394142.4|	79.12	924	1190	191	281	8e-36	156	PREDICTED: metallophosphoesterase domain-containing protein 1-like isoform 1 [Apis mellifera]
Locus_113_Transcript_8/16_Confidence_0.046_Length_1333	gi|332376348|gb|AEE63314.1|	71.43	903	1178	190	287	1e-35	155	unknown [Dendroctonus ponderosae]
Locus_113_Transcript_8/16_Confidence_0.046_Length_1333	gi|307166004|gb|EFN60300.1|	72.92	903	1190	191	286	1e-35	155	Metallophosphoesterase domain-containing protein 1 [Camponotus floridanus]
Locus_113_Transcript_8/16_Confidence_0.046_Length_1333	gi|345484007|ref|XP_001599295.2|	78.02	924	1190	187	277	2e-35	155	PREDICTED: metallophosphoesterase MPPED2-like [Nasonia vitripennis]
Locus_113_Transcript_12/16_Confidence_0.052_Length_1140	gi|332025600|gb|EGI65762.1|	81.18	345	599	197	281	2e-36	158	Metallophosphoesterase domain-containing protein 1 [Acromyrmex echinatior]
Locus_113_Transcript_12/16_Confidence_0.052_Length_1140	gi|328776089|ref|XP_394142.4|	81.18	345	599	197	281	2e-36	158	PREDICTED: metallophosphoesterase domain-containing protein 1-like isoform 1 [Apis mellifera]
Locus_113_Transcript_12/16_Confidence_0.052_Length_1140	gi|307166004|gb|EFN60300.1|	81.18	345	599	197	281	3e-36	157	Metallophosphoesterase domain-containing protein 1 [Camponotus floridanus]
Locus_113_Transcript_12/16_Confidence_0.052_Length_1140	gi|332376348|gb|AEE63314.1|	79.76	348	599	193	276	5e-36	157	unknown [Dendroctonus ponderosae]
Locus_113_Transcript_12/16_Confidence_0.052_Length_1140	gi|345484007|ref|XP_001599295.2|	80	345	599	193	277	5e-36	157	PREDICTED: metallophosphoesterase MPPED2-like [Nasonia vitripennis]
Locus_113_Transcript_13/16_Confidence_0.049_Length_1071	gi|332025600|gb|EGI65762.1|	81.18	604	858	197	281	2e-36	158	Metallophosphoesterase domain-containing protein 1 [Acromyrmex echinatior]
Locus_113_Transcript_13/16_Confidence_0.049_Length_1071	gi|328776089|ref|XP_394142.4|	81.18	604	858	197	281	2e-36	158	PREDICTED: metallophosphoesterase domain-containing protein 1-like isoform 1 [Apis mellifera]
Locus_113_Transcript_13/16_Confidence_0.049_Length_1071	gi|307166004|gb|EFN60300.1|	81.18	604	858	197	281	3e-36	157	Metallophosphoesterase domain-containing protein 1 [Camponotus floridanus]
Locus_113_Transcript_13/16_Confidence_0.049_Length_1071	gi|332376348|gb|AEE63314.1|	79.76	607	858	193	276	5e-36	157	unknown [Dendroctonus ponderosae]
Locus_113_Transcript_13/16_Confidence_0.049_Length_1071	gi|345484007|ref|XP_001599295.2|	80	604	858	193	277	5e-36	157	PREDICTED: metallophosphoesterase MPPED2-like [Nasonia vitripennis]
Locus_113_Transcript_14/16_Confidence_0.058_Length_1205	gi|332025600|gb|EGI65762.1|	81.18	604	858	197	281	2e-36	158	Metallophosphoesterase domain-containing protein 1 [Acromyrmex echinatior]
Locus_113_Transcript_14/16_Confidence_0.058_Length_1205	gi|328776089|ref|XP_394142.4|	81.18	604	858	197	281	3e-36	158	PREDICTED: metallophosphoesterase domain-containing protein 1-like isoform 1 [Apis mellifera]
Locus_113_Transcript_14/16_Confidence_0.058_Length_1205	gi|307166004|gb|EFN60300.1|	81.18	604	858	197	281	3e-36	157	Metallophosphoesterase domain-containing protein 1 [Camponotus floridanus]
Locus_113_Transcript_14/16_Confidence_0.058_Length_1205	gi|332376348|gb|AEE63314.1|	79.76	607	858	193	276	6e-36	157	unknown [Dendroctonus ponderosae]
Locus_113_Transcript_14/16_Confidence_0.058_Length_1205	gi|345484007|ref|XP_001599295.2|	80	604	858	193	277	6e-36	157	PREDICTED: metallophosphoesterase MPPED2-like [Nasonia vitripennis]
Locus_113_Transcript_15/16_Confidence_0.090_Length_1910	gi|332376348|gb|AEE63314.1|	69.31	593	895	193	293	4e-36	158	unknown [Dendroctonus ponderosae]
Locus_113_Transcript_15/16_Confidence_0.090_Length_1910	gi|332025600|gb|EGI65762.1|	81.18	590	844	197	281	4e-36	158	Metallophosphoesterase domain-containing protein 1 [Acromyrmex echinatior]
Locus_113_Transcript_15/16_Confidence_0.090_Length_1910	gi|328776089|ref|XP_394142.4|	81.18	590	844	197	281	5e-36	158	PREDICTED: metallophosphoesterase domain-containing protein 1-like isoform 1 [Apis mellifera]
Locus_113_Transcript_15/16_Confidence_0.090_Length_1910	gi|307166004|gb|EFN60300.1|	81.18	590	844	197	281	6e-36	157	Metallophosphoesterase domain-containing protein 1 [Camponotus floridanus]
Locus_113_Transcript_15/16_Confidence_0.090_Length_1910	gi|345484007|ref|XP_001599295.2|	80	590	844	193	277	1e-35	157	PREDICTED: metallophosphoesterase MPPED2-like [Nasonia vitripennis]
Locus_113_Transcript_16/16_Confidence_0.136_Length_1206	gi|332019194|gb|EGI59704.1|	33.05	376	690	7	124	3e-14	69.3	Alpha-tocopherol transfer protein-like protein [Acromyrmex echinatior]
Locus_113_Transcript_16/16_Confidence_0.136_Length_1206	gi|332019194|gb|EGI59704.1|	43.18	806	934	128	170	3e-14	36.2	Alpha-tocopherol transfer protein-like protein [Acromyrmex echinatior]
Locus_113_Transcript_16/16_Confidence_0.136_Length_1206	gi|195135145|ref|XP_002011995.1|	36.79	382	696	16	121	2e-13	79.3	GI16717 [Drosophila mojavensis]<>GI16717 [Drosophila mojavensis]
Locus_113_Transcript_16/16_Confidence_0.136_Length_1206	gi|195135145|ref|XP_002011995.1|	30	806	919	135	173	2e-13	23.5	GI16717 [Drosophila mojavensis]<>GI16717 [Drosophila mojavensis]
Locus_113_Transcript_16/16_Confidence_0.136_Length_1206	gi|195014826|ref|XP_001984085.1|	35.29	382	708	9	127	3e-13	75.1	GH15199 [Drosophila grimshawi]<>GH15199 [Drosophila grimshawi]
Locus_114_Transcript_1/8_Confidence_0.660_Length_2561	gi|380015819|ref|XP_003691892.1|	67.02	2086	2361	581	674	2e-22	113	PREDICTED: uncharacterized protein LOC100867598 [Apis florea]
Locus_114_Transcript_1/8_Confidence_0.660_Length_2561	gi|350406686|ref|XP_003487849.1|	67.02	2086	2361	591	684	2e-22	113	PREDICTED: hypothetical protein LOC100744290 [Bombus impatiens]
Locus_114_Transcript_1/8_Confidence_0.660_Length_2561	gi|340721357|ref|XP_003399088.1|	67.02	2086	2361	591	684	2e-22	113	PREDICTED: hypothetical protein LOC100646308 isoform 1 [Bombus terrestris]<>PREDICTED: hypothetical protein LOC100646308 isoform 2 [Bombus terrestris]
Locus_114_Transcript_1/8_Confidence_0.660_Length_2561	gi|110761198|ref|XP_395024.3|	67.02	2086	2361	582	675	2e-22	113	PREDICTED: hypothetical protein LOC411553 [Apis mellifera]
Locus_114_Transcript_1/8_Confidence_0.660_Length_2561	gi|383847213|ref|XP_003699249.1|	66.67	2086	2358	577	669	4e-22	112	PREDICTED: uncharacterized protein LOC100883123 [Megachile rotundata]
Locus_114_Transcript_2/8_Confidence_0.447_Length_1585	gi|380015819|ref|XP_003691892.1|	67.02	1110	1385	581	674	1e-22	113	PREDICTED: uncharacterized protein LOC100867598 [Apis florea]
Locus_114_Transcript_2/8_Confidence_0.447_Length_1585	gi|350406686|ref|XP_003487849.1|	67.02	1110	1385	591	684	1e-22	113	PREDICTED: hypothetical protein LOC100744290 [Bombus impatiens]
Locus_114_Transcript_2/8_Confidence_0.447_Length_1585	gi|340721357|ref|XP_003399088.1|	67.02	1110	1385	591	684	1e-22	113	PREDICTED: hypothetical protein LOC100646308 isoform 1 [Bombus terrestris]<>PREDICTED: hypothetical protein LOC100646308 isoform 2 [Bombus terrestris]
Locus_114_Transcript_2/8_Confidence_0.447_Length_1585	gi|110761198|ref|XP_395024.3|	67.02	1110	1385	582	675	1e-22	113	PREDICTED: hypothetical protein LOC411553 [Apis mellifera]
Locus_114_Transcript_2/8_Confidence_0.447_Length_1585	gi|383847213|ref|XP_003699249.1|	66.67	1110	1382	577	669	2e-22	112	PREDICTED: uncharacterized protein LOC100883123 [Megachile rotundata]
Locus_114_Transcript_3/8_Confidence_0.596_Length_2558	gi|380015819|ref|XP_003691892.1|	67.02	2083	2358	581	674	2e-22	113	PREDICTED: uncharacterized protein LOC100867598 [Apis florea]
Locus_114_Transcript_3/8_Confidence_0.596_Length_2558	gi|350406686|ref|XP_003487849.1|	67.02	2083	2358	591	684	2e-22	113	PREDICTED: hypothetical protein LOC100744290 [Bombus impatiens]
Locus_114_Transcript_3/8_Confidence_0.596_Length_2558	gi|340721357|ref|XP_003399088.1|	67.02	2083	2358	591	684	2e-22	113	PREDICTED: hypothetical protein LOC100646308 isoform 1 [Bombus terrestris]<>PREDICTED: hypothetical protein LOC100646308 isoform 2 [Bombus terrestris]
Locus_114_Transcript_3/8_Confidence_0.596_Length_2558	gi|110761198|ref|XP_395024.3|	67.02	2083	2358	582	675	2e-22	113	PREDICTED: hypothetical protein LOC411553 [Apis mellifera]
Locus_114_Transcript_3/8_Confidence_0.596_Length_2558	gi|383847213|ref|XP_003699249.1|	66.67	2083	2355	577	669	4e-22	112	PREDICTED: uncharacterized protein LOC100883123 [Megachile rotundata]
Locus_114_Transcript_4/8_Confidence_0.064_Length_460	gi|116007324|ref|NP_001036358.1|	71.62	39	260	67	140	2e-21	106	bunched, isoform E [Drosophila melanogaster]<>bunched, isoform E [Drosophila melanogaster]
Locus_114_Transcript_4/8_Confidence_0.064_Length_460	gi|380015819|ref|XP_003691892.1|	78.12	69	260	611	674	2e-18	96.3	PREDICTED: uncharacterized protein LOC100867598 [Apis florea]
Locus_114_Transcript_4/8_Confidence_0.064_Length_460	gi|350406686|ref|XP_003487849.1|	78.12	69	260	621	684	2e-18	96.3	PREDICTED: hypothetical protein LOC100744290 [Bombus impatiens]
Locus_114_Transcript_4/8_Confidence_0.064_Length_460	gi|340721357|ref|XP_003399088.1|	78.12	69	260	621	684	2e-18	96.3	PREDICTED: hypothetical protein LOC100646308 isoform 1 [Bombus terrestris]<>PREDICTED: hypothetical protein LOC100646308 isoform 2 [Bombus terrestris]
Locus_114_Transcript_4/8_Confidence_0.064_Length_460	gi|307203969|gb|EFN82876.1|	78.12	69	260	604	667	2e-18	96.3	Protein bunched, class 2 isoform [Harpegnathos saltator]
Locus_114_Transcript_5/8_Confidence_0.660_Length_2411	gi|383847213|ref|XP_003699249.1|	63.51	2104	2319	577	650	7e-14	85.1	PREDICTED: uncharacterized protein LOC100883123 [Megachile rotundata]
Locus_114_Transcript_5/8_Confidence_0.660_Length_2411	gi|380015819|ref|XP_003691892.1|	63.51	2104	2319	581	654	9e-14	84.7	PREDICTED: uncharacterized protein LOC100867598 [Apis florea]
Locus_114_Transcript_5/8_Confidence_0.660_Length_2411	gi|350406686|ref|XP_003487849.1|	63.51	2104	2319	591	664	9e-14	84.7	PREDICTED: hypothetical protein LOC100744290 [Bombus impatiens]
Locus_114_Transcript_5/8_Confidence_0.660_Length_2411	gi|340721357|ref|XP_003399088.1|	63.51	2104	2319	591	664	9e-14	84.7	PREDICTED: hypothetical protein LOC100646308 isoform 1 [Bombus terrestris]<>PREDICTED: hypothetical protein LOC100646308 isoform 2 [Bombus terrestris]
Locus_114_Transcript_5/8_Confidence_0.660_Length_2411	gi|110761198|ref|XP_395024.3|	63.51	2104	2319	582	655	9e-14	84.7	PREDICTED: hypothetical protein LOC411553 [Apis mellifera]
Locus_114_Transcript_7/8_Confidence_0.043_Length_323	gi|383847953|ref|XP_003699617.1|	74.51	2	154	82	129	2e-12	76.6	PREDICTED: uncharacterized protein LOC100877461 [Megachile rotundata]
Locus_114_Transcript_7/8_Confidence_0.043_Length_323	gi|380024459|ref|XP_003696013.1|	72.55	2	154	82	129	4e-12	75.5	PREDICTED: mediator of RNA polymerase II transcription subunit 28-like [Apis florea]
Locus_114_Transcript_7/8_Confidence_0.043_Length_323	gi|110764402|ref|XP_001122387.1|	72.55	2	154	82	129	4e-12	75.5	PREDICTED: hypothetical protein LOC726666 [Apis mellifera]
Locus_114_Transcript_7/8_Confidence_0.043_Length_323	gi|350397326|ref|XP_003484842.1|	70.59	2	154	82	129	5e-12	75.1	PREDICTED: hypothetical protein LOC100745114 [Bombus impatiens]
Locus_114_Transcript_7/8_Confidence_0.043_Length_323	gi|340725940|ref|XP_003401322.1|	70.59	2	154	82	129	5e-12	75.1	PREDICTED: hypothetical protein LOC100643863 [Bombus terrestris]
Locus_114_Transcript_8/8_Confidence_0.660_Length_2579	gi|380015819|ref|XP_003691892.1|	67.02	2104	2379	581	674	2e-22	113	PREDICTED: uncharacterized protein LOC100867598 [Apis florea]
Locus_114_Transcript_8/8_Confidence_0.660_Length_2579	gi|350406686|ref|XP_003487849.1|	67.02	2104	2379	591	684	2e-22	113	PREDICTED: hypothetical protein LOC100744290 [Bombus impatiens]
Locus_114_Transcript_8/8_Confidence_0.660_Length_2579	gi|340721357|ref|XP_003399088.1|	67.02	2104	2379	591	684	2e-22	113	PREDICTED: hypothetical protein LOC100646308 isoform 1 [Bombus terrestris]<>PREDICTED: hypothetical protein LOC100646308 isoform 2 [Bombus terrestris]
Locus_114_Transcript_8/8_Confidence_0.660_Length_2579	gi|110761198|ref|XP_395024.3|	67.02	2104	2379	582	675	2e-22	113	PREDICTED: hypothetical protein LOC411553 [Apis mellifera]
Locus_114_Transcript_8/8_Confidence_0.660_Length_2579	gi|383847213|ref|XP_003699249.1|	66.67	2104	2376	577	669	4e-22	112	PREDICTED: uncharacterized protein LOC100883123 [Megachile rotundata]
Locus_118_Transcript_1/3_Confidence_0.375_Length_1041	gi|328708427|ref|XP_001948083.2|	70	133	432	162	261	2e-35	155	PREDICTED: protein c-ets-1-A-like [Acyrthosiphon pisum]
Locus_118_Transcript_1/3_Confidence_0.375_Length_1041	gi|332026601|gb|EGI66710.1|	37.3	139	894	70	294	2e-34	151	ETS-like proteinous factor [Acromyrmex echinatior]
Locus_118_Transcript_1/3_Confidence_0.375_Length_1041	gi|242005238|ref|XP_002423478.1|	70.71	139	435	243	337	2e-34	151	epithelium specific ets factor 3, ese3, putative [Pediculus humanus corporis]<>epithelium specific ets factor 3, ese3, putative [Pediculus humanus corporis]
Locus_118_Transcript_1/3_Confidence_0.375_Length_1041	gi|391330590|ref|XP_003739741.1|	72.53	157	429	1	91	9e-34	149	PREDICTED: ETS homologous factor-like [Metaseiulus occidentalis]
Locus_118_Transcript_1/3_Confidence_0.375_Length_1041	gi|307192588|gb|EFN75776.1|	67.71	139	426	168	263	1e-33	149	ETS-like proteinous factor [Harpegnathos saltator]
Locus_118_Transcript_2/3_Confidence_0.812_Length_1042	gi|328708427|ref|XP_001948083.2|	70	134	433	162	261	2e-35	155	PREDICTED: protein c-ets-1-A-like [Acyrthosiphon pisum]
Locus_118_Transcript_2/3_Confidence_0.812_Length_1042	gi|332026601|gb|EGI66710.1|	37.3	140	895	70	294	2e-34	151	ETS-like proteinous factor [Acromyrmex echinatior]
Locus_118_Transcript_2/3_Confidence_0.812_Length_1042	gi|242005238|ref|XP_002423478.1|	70.71	140	436	243	337	2e-34	151	epithelium specific ets factor 3, ese3, putative [Pediculus humanus corporis]<>epithelium specific ets factor 3, ese3, putative [Pediculus humanus corporis]
Locus_118_Transcript_2/3_Confidence_0.812_Length_1042	gi|391330590|ref|XP_003739741.1|	72.53	158	430	1	91	9e-34	149	PREDICTED: ETS homologous factor-like [Metaseiulus occidentalis]
Locus_118_Transcript_2/3_Confidence_0.812_Length_1042	gi|307192588|gb|EFN75776.1|	67.71	140	427	168	263	1e-33	149	ETS-like proteinous factor [Harpegnathos saltator]
Locus_118_Transcript_3/3_Confidence_0.438_Length_1042	gi|328708427|ref|XP_001948083.2|	70	134	433	162	261	2e-35	155	PREDICTED: protein c-ets-1-A-like [Acyrthosiphon pisum]
Locus_118_Transcript_3/3_Confidence_0.438_Length_1042	gi|332026601|gb|EGI66710.1|	37.3	140	895	70	294	2e-34	151	ETS-like proteinous factor [Acromyrmex echinatior]
Locus_118_Transcript_3/3_Confidence_0.438_Length_1042	gi|242005238|ref|XP_002423478.1|	70.71	140	436	243	337	2e-34	151	epithelium specific ets factor 3, ese3, putative [Pediculus humanus corporis]<>epithelium specific ets factor 3, ese3, putative [Pediculus humanus corporis]
Locus_118_Transcript_3/3_Confidence_0.438_Length_1042	gi|391330590|ref|XP_003739741.1|	72.53	158	430	1	91	9e-34	149	PREDICTED: ETS homologous factor-like [Metaseiulus occidentalis]
Locus_118_Transcript_3/3_Confidence_0.438_Length_1042	gi|307192588|gb|EFN75776.1|	67.71	140	427	168	263	1e-33	149	ETS-like proteinous factor [Harpegnathos saltator]
Locus_119_Transcript_2/2_Confidence_0.833_Length_528	gi|342905827|gb|AEL79197.1|	89.8	12	452	1	147	2e-72	275	S10e ribosomal protein [Rhodnius prolixus]
Locus_119_Transcript_2/2_Confidence_0.833_Length_528	gi|342905819|gb|AEL79193.1|	90.15	57	452	1	132	8e-64	247	S10e ribosomal protein [Rhodnius prolixus]
Locus_119_Transcript_2/2_Confidence_0.833_Length_528	gi|50344474|emb|CAH04323.1|	76.51	12	452	1	149	1e-60	236	S10e ribosomal protein [Carabus granulatus]
Locus_119_Transcript_2/2_Confidence_0.833_Length_528	gi|332019909|gb|EGI60370.1|	74.83	12	455	130	280	5e-60	234	40S ribosomal protein S10 [Acromyrmex echinatior]
Locus_119_Transcript_2/2_Confidence_0.833_Length_528	gi|307199891|gb|EFN80288.1|	75.5	12	452	1	151	7e-60	234	40S ribosomal protein S10 [Harpegnathos saltator]
Locus_125_Transcript_1/1_Confidence_1.000_Length_1084	gi|307207161|gb|EFN84951.1|	69.21	94	990	21	322	2e-127	461	VIP36-like protein [Harpegnathos saltator]
Locus_125_Transcript_1/1_Confidence_1.000_Length_1084	gi|322801014|gb|EFZ21795.1|	69.74	94	990	29	332	5e-126	456	hypothetical protein SINV_09590 [Solenopsis invicta]
Locus_125_Transcript_1/1_Confidence_1.000_Length_1084	gi|345483434|ref|XP_001602865.2|	66.77	76	990	26	335	1e-124	451	PREDICTED: vesicular integral-membrane protein VIP36-like [Nasonia vitripennis]
Locus_125_Transcript_1/1_Confidence_1.000_Length_1084	gi|66525147|ref|XP_625194.1|	67	94	990	22	324	9e-123	445	PREDICTED: vesicular integral-membrane protein VIP36 [Apis mellifera]
Locus_125_Transcript_1/1_Confidence_1.000_Length_1084	gi|91090624|ref|XP_973445.1|	66.67	94	990	22	324	1e-122	444	PREDICTED: similar to vesicular mannose-binding lectin [Tribolium castaneum]<>hypothetical protein TcasGA2_TC012578 [Tribolium castaneum]
Locus_126_Transcript_1/2_Confidence_0.917_Length_1097	gi|242016910|ref|XP_002428938.1|	61.56	91	1041	1	316	6e-122	442	sodium/potassium-transporting ATPase subunit beta-2, putative [Pediculus humanus corporis]<>sodium/potassium-transporting ATPase subunit beta-2, putative [Pediculus humanus corporis]
Locus_126_Transcript_1/2_Confidence_0.917_Length_1097	gi|194862688|ref|XP_001970073.1|	61.69	118	1041	15	322	3e-121	440	GG23580 [Drosophila erecta]<>GG23580 [Drosophila erecta]
Locus_126_Transcript_1/2_Confidence_0.917_Length_1097	gi|195385488|ref|XP_002051437.1|	61.69	118	1041	15	322	6e-121	439	GJ15658 [Drosophila virilis]<>GJ15658 [Drosophila virilis]
Locus_126_Transcript_1/2_Confidence_0.917_Length_1097	gi|195115459|ref|XP_002002274.1|	60.71	118	1041	15	322	6e-121	439	GI17298 [Drosophila mojavensis]<>GI17298 [Drosophila mojavensis]
Locus_126_Transcript_1/2_Confidence_0.917_Length_1097	gi|195438313|ref|XP_002067081.1|	60.71	118	1041	15	322	1e-120	438	GK24210 [Drosophila willistoni]<>GK24210 [Drosophila willistoni]
Locus_126_Transcript_2/2_Confidence_0.917_Length_1148	gi|242016910|ref|XP_002428938.1|	61.68	91	1044	1	317	1e-122	444	sodium/potassium-transporting ATPase subunit beta-2, putative [Pediculus humanus corporis]<>sodium/potassium-transporting ATPase subunit beta-2, putative [Pediculus humanus corporis]
Locus_126_Transcript_2/2_Confidence_0.917_Length_1148	gi|194862688|ref|XP_001970073.1|	61.81	118	1044	15	323	6e-122	442	GG23580 [Drosophila erecta]<>GG23580 [Drosophila erecta]
Locus_126_Transcript_2/2_Confidence_0.917_Length_1148	gi|195385488|ref|XP_002051437.1|	61.81	118	1044	15	323	1e-121	441	GJ15658 [Drosophila virilis]<>GJ15658 [Drosophila virilis]
Locus_126_Transcript_2/2_Confidence_0.917_Length_1148	gi|195115459|ref|XP_002002274.1|	60.84	118	1044	15	323	1e-121	441	GI17298 [Drosophila mojavensis]<>GI17298 [Drosophila mojavensis]
Locus_126_Transcript_2/2_Confidence_0.917_Length_1148	gi|195438313|ref|XP_002067081.1|	60.84	118	1044	15	323	2e-121	440	GK24210 [Drosophila willistoni]<>GK24210 [Drosophila willistoni]
Locus_127_Transcript_1/2_Confidence_0.875_Length_1808	gi|242014048|ref|XP_002427710.1|	63.92	300	1754	3	487	1e-178	631	Catalase, putative [Pediculus humanus corporis]<>Catalase, putative [Pediculus humanus corporis]
Locus_127_Transcript_1/2_Confidence_0.875_Length_1808	gi|346471027|gb|AEO35358.1|	63.62	303	1778	3	491	3e-177	627	hypothetical protein [Amblyomma maculatum]
Locus_127_Transcript_1/2_Confidence_0.875_Length_1808	gi|359843258|gb|AEV89764.1|	63.64	288	1763	12	505	7e-177	625	catalase, partial [Schistocerca gregaria]
Locus_127_Transcript_1/2_Confidence_0.875_Length_1808	gi|29373129|gb|AAO72713.1|	63.89	303	1775	5	497	2e-176	624	catalase [Melopsittacus undulatus]
Locus_127_Transcript_1/2_Confidence_0.875_Length_1808	gi|356651198|gb|AET34916.1|	62.2	303	1778	3	494	5e-176	623	catalase [Macrobrachium rosenbergii]
Locus_127_Transcript_2/2_Confidence_0.875_Length_1730	gi|242014048|ref|XP_002427710.1|	63.92	222	1676	3	487	1e-178	631	Catalase, putative [Pediculus humanus corporis]<>Catalase, putative [Pediculus humanus corporis]
Locus_127_Transcript_2/2_Confidence_0.875_Length_1730	gi|346471027|gb|AEO35358.1|	63.62	225	1700	3	491	2e-177	627	hypothetical protein [Amblyomma maculatum]
Locus_127_Transcript_2/2_Confidence_0.875_Length_1730	gi|359843258|gb|AEV89764.1|	63.56	213	1685	13	505	2e-176	624	catalase, partial [Schistocerca gregaria]
Locus_127_Transcript_2/2_Confidence_0.875_Length_1730	gi|29373129|gb|AAO72713.1|	63.89	225	1697	5	497	2e-176	624	catalase [Melopsittacus undulatus]
Locus_127_Transcript_2/2_Confidence_0.875_Length_1730	gi|356651198|gb|AET34916.1|	62.2	225	1700	3	494	5e-176	623	catalase [Macrobrachium rosenbergii]
Locus_128_Transcript_1/2_Confidence_0.727_Length_1673	gi|340714757|ref|XP_003395891.1|	40.48	273	1490	866	1286	8e-48	197	PREDICTED: protein expanded-like [Bombus terrestris]
Locus_128_Transcript_1/2_Confidence_0.727_Length_1673	gi|383860696|ref|XP_003705825.1|	37.5	231	1490	832	1294	9e-47	193	PREDICTED: protein expanded-like [Megachile rotundata]
Locus_128_Transcript_1/2_Confidence_0.727_Length_1673	gi|380020150|ref|XP_003693958.1|	34.94	45	1490	709	1256	3e-46	191	PREDICTED: LOW QUALITY PROTEIN: protein expanded-like [Apis florea]
Locus_128_Transcript_1/2_Confidence_0.727_Length_1673	gi|350414984|ref|XP_003490494.1|	42.86	552	1490	942	1258	6e-46	191	PREDICTED: protein expanded-like [Bombus impatiens]
Locus_128_Transcript_1/2_Confidence_0.727_Length_1673	gi|332019432|gb|EGI59916.1|	34.21	45	1490	692	1261	6e-46	191	Protein expanded [Acromyrmex echinatior]
Locus_128_Transcript_2/2_Confidence_0.545_Length_1560	gi|340714757|ref|XP_003395891.1|	41.25	273	1553	866	1309	1e-52	213	PREDICTED: protein expanded-like [Bombus terrestris]
Locus_128_Transcript_2/2_Confidence_0.545_Length_1560	gi|383860696|ref|XP_003705825.1|	38.34	231	1553	832	1317	1e-51	209	PREDICTED: protein expanded-like [Megachile rotundata]
Locus_128_Transcript_2/2_Confidence_0.545_Length_1560	gi|380020150|ref|XP_003693958.1|	35.6	45	1553	709	1279	7e-51	207	PREDICTED: LOW QUALITY PROTEIN: protein expanded-like [Apis florea]
Locus_128_Transcript_2/2_Confidence_0.545_Length_1560	gi|350414984|ref|XP_003490494.1|	43.7	552	1553	942	1281	9e-51	206	PREDICTED: protein expanded-like [Bombus impatiens]
Locus_128_Transcript_2/2_Confidence_0.545_Length_1560	gi|307207963|gb|EFN85522.1|	42.34	552	1559	997	1364	2e-50	206	Protein expanded [Harpegnathos saltator]
Locus_133_Transcript_1/2_Confidence_0.625_Length_588	gi|56199450|gb|AAV84214.1|	66.67	252	536	54	146	1e-26	124	cytochrome B5 [Culicoides sonorensis]
Locus_133_Transcript_1/2_Confidence_0.625_Length_588	gi|170063387|ref|XP_001867082.1|	60.42	255	536	37	127	1e-25	120	cytochrome B5 [Culex quinquefasciatus]<>cytochrome B5 [Culex quinquefasciatus]<>cytochrome b5 [Culex quinquefasciatus]
Locus_133_Transcript_1/2_Confidence_0.625_Length_588	gi|91077276|ref|XP_974294.1|	59.57	255	536	34	127	3e-25	119	PREDICTED: similar to cytochrome B5 [Tribolium castaneum]<>hypothetical protein TcasGA2_TC001027 [Tribolium castaneum]
Locus_133_Transcript_1/2_Confidence_0.625_Length_588	gi|195474418|ref|XP_002089488.1|	63.83	255	536	38	129	4e-25	119	GE19131 [Drosophila yakuba]<>GE19131 [Drosophila yakuba]
Locus_133_Transcript_1/2_Confidence_0.625_Length_588	gi|194863782|ref|XP_001970611.1|	63.83	255	536	38	129	4e-25	119	GG23285 [Drosophila erecta]<>GG23285 [Drosophila erecta]
Locus_133_Transcript_2/2_Confidence_0.750_Length_738	gi|170063387|ref|XP_001867082.1|	57.78	255	653	1	127	3e-37	160	cytochrome B5 [Culex quinquefasciatus]<>cytochrome B5 [Culex quinquefasciatus]<>cytochrome b5 [Culex quinquefasciatus]
Locus_133_Transcript_2/2_Confidence_0.750_Length_738	gi|156553911|ref|XP_001602324.1|	59.09	258	650	3	134	3e-37	160	PREDICTED: cytochrome b5-like isoform 1 [Nasonia vitripennis]
Locus_133_Transcript_2/2_Confidence_0.750_Length_738	gi|91077276|ref|XP_974294.1|	59.2	255	629	3	127	1e-36	157	PREDICTED: similar to cytochrome B5 [Tribolium castaneum]<>hypothetical protein TcasGA2_TC001027 [Tribolium castaneum]
Locus_133_Transcript_2/2_Confidence_0.750_Length_738	gi|119855481|gb|ABM01874.1|	60.31	255	641	2	126	2e-36	157	cytochrome b5 [Anopheles funestus]
Locus_133_Transcript_2/2_Confidence_0.750_Length_738	gi|56199450|gb|AAV84214.1|	60.31	252	641	19	146	2e-36	157	cytochrome B5 [Culicoides sonorensis]
Locus_135_Transcript_1/1_Confidence_1.000_Length_1191	gi|270006492|gb|EFA02940.1|	20.56	43	1089	30	369	8e-14	83.6	odorant receptor 47 [Tribolium castaneum]
Locus_135_Transcript_1/1_Confidence_1.000_Length_1191	gi|340728781|ref|XP_003402693.1|	22.76	37	759	101	318	1e-11	76.3	PREDICTED: odorant receptor 2a-like [Bombus terrestris]
Locus_135_Transcript_1/1_Confidence_1.000_Length_1191	gi|270001296|gb|EEZ97743.1|	19.44	43	1191	2	370	3e-11	75.1	odorant receptor 54 [Tribolium castaneum]
Locus_135_Transcript_1/1_Confidence_1.000_Length_1191	gi|299522730|ref|NP_001177506.1|	23.03	31	999	52	374	1e-10	73.2	odorant receptor 66 [Nasonia vitripennis]
Locus_135_Transcript_1/1_Confidence_1.000_Length_1191	gi|91091874|ref|XP_969312.1|	22.54	43	774	33	259	2e-10	72	PREDICTED: similar to Odorant receptor 2a [Tribolium castaneum]
Locus_139_Transcript_1/10_Confidence_0.269_Length_1120	gi|112982938|ref|NP_001037099.1|	47.62	428	616	447	509	4e-09	67.8	chorion b-ZIP transcription factor [Bombyx mori]<>chorion b-ZIP transcription factor [Bombyx mori]
Locus_139_Transcript_1/10_Confidence_0.269_Length_1120	gi|328724199|ref|XP_001943335.2|	47.76	419	619	212	278	9e-09	66.6	PREDICTED: hypothetical protein LOC100167424 [Acyrthosiphon pisum]
Locus_139_Transcript_4/10_Confidence_0.087_Length_1556	gi|349806887|gb|AEQ19570.1|	77.63	2	229	549	624	4e-29	134	PL10-like protein [Macrobrachium nipponense]
Locus_139_Transcript_4/10_Confidence_0.087_Length_1556	gi|291240646|ref|XP_002740231.1|	79.22	2	232	549	625	4e-29	134	PREDICTED: DEAD (Asp-Glu-Ala-Asp) box polypeptide 3, Y-linked-like [Saccoglossus kowalevskii]
Locus_139_Transcript_4/10_Confidence_0.087_Length_1556	gi|145974737|gb|ABQ00072.1|	77.63	2	229	560	635	6e-29	134	PL10A [Fenneropenaeus chinensis]
Locus_139_Transcript_4/10_Confidence_0.087_Length_1556	gi|321459317|gb|EFX70372.1|	80.26	2	229	557	632	1e-28	133	hypothetical protein DAPPUDRAFT_328137 [Daphnia pulex]
Locus_139_Transcript_4/10_Confidence_0.087_Length_1556	gi|328706401|ref|XP_001950362.2|	78.38	2	223	520	593	2e-27	129	PREDICTED: putative ATP-dependent RNA helicase Pl10-like [Acyrthosiphon pisum]
Locus_139_Transcript_5/10_Confidence_0.087_Length_1556	gi|349806887|gb|AEQ19570.1|	77.63	1328	1555	549	624	4e-29	134	PL10-like protein [Macrobrachium nipponense]
Locus_139_Transcript_5/10_Confidence_0.087_Length_1556	gi|291240646|ref|XP_002740231.1|	79.22	1325	1555	549	625	4e-29	134	PREDICTED: DEAD (Asp-Glu-Ala-Asp) box polypeptide 3, Y-linked-like [Saccoglossus kowalevskii]
Locus_139_Transcript_5/10_Confidence_0.087_Length_1556	gi|145974737|gb|ABQ00072.1|	77.63	1328	1555	560	635	6e-29	134	PL10A [Fenneropenaeus chinensis]
Locus_139_Transcript_5/10_Confidence_0.087_Length_1556	gi|321459317|gb|EFX70372.1|	80.26	1328	1555	557	632	1e-28	133	hypothetical protein DAPPUDRAFT_328137 [Daphnia pulex]
Locus_139_Transcript_5/10_Confidence_0.087_Length_1556	gi|328706401|ref|XP_001950362.2|	78.38	1334	1555	520	593	2e-27	129	PREDICTED: putative ATP-dependent RNA helicase Pl10-like [Acyrthosiphon pisum]
Locus_139_Transcript_8/10_Confidence_0.344_Length_2025	gi|112982938|ref|NP_001037099.1|	47.62	428	616	447	509	9e-09	67.8	chorion b-ZIP transcription factor [Bombyx mori]<>chorion b-ZIP transcription factor [Bombyx mori]
Locus_139_Transcript_9/10_Confidence_0.331_Length_2025	gi|112982938|ref|NP_001037099.1|	47.62	428	616	447	509	9e-09	67.8	chorion b-ZIP transcription factor [Bombyx mori]<>chorion b-ZIP transcription factor [Bombyx mori]
Locus_139_Transcript_10/10_Confidence_0.344_Length_2025	gi|112982938|ref|NP_001037099.1|	47.62	1410	1598	447	509	9e-09	67.8	chorion b-ZIP transcription factor [Bombyx mori]<>chorion b-ZIP transcription factor [Bombyx mori]
Locus_140_Transcript_1/5_Confidence_0.562_Length_778	gi|156546398|ref|XP_001607045.1|	39.27	101	751	30	246	3e-37	160	PREDICTED: hypothetical protein LOC100123404 [Nasonia vitripennis]
Locus_140_Transcript_1/5_Confidence_0.562_Length_778	gi|328710731|ref|XP_001950326.2|	38.07	101	754	33	248	2e-34	151	PREDICTED: protein takeout-like [Acyrthosiphon pisum]
Locus_140_Transcript_1/5_Confidence_0.562_Length_778	gi|270007108|gb|EFA03556.1|	37.16	101	754	29	244	4e-34	149	hypothetical protein TcasGA2_TC013561 [Tribolium castaneum]
Locus_140_Transcript_1/5_Confidence_0.562_Length_778	gi|347966932|ref|XP_003435987.1|	36.82	101	751	32	249	3e-32	143	AGAP013061-PA [Anopheles gambiae str. PEST]<>AGAP013061-PA [Anopheles gambiae str. PEST]
Locus_140_Transcript_1/5_Confidence_0.562_Length_778	gi|340719181|ref|XP_003398035.1|	35.62	101	754	29	245	9e-32	142	PREDICTED: circadian clock-controlled protein-like [Bombus terrestris]
Locus_140_Transcript_2/5_Confidence_0.250_Length_467	gi|156546398|ref|XP_001607045.1|	43.01	113	388	9	101	4e-13	78.6	PREDICTED: hypothetical protein LOC100123404 [Nasonia vitripennis]
Locus_140_Transcript_2/5_Confidence_0.250_Length_467	gi|157135502|ref|XP_001663471.1|	44.21	113	388	10	104	4e-12	75.5	hypothetical protein AaeL_AAEL013326 [Aedes aegypti]<>conserved hypothetical protein [Aedes aegypti]
Locus_140_Transcript_2/5_Confidence_0.250_Length_467	gi|170042604|ref|XP_001849010.1|	43.75	113	391	26	121	1e-11	73.9	conserved hypothetical protein [Culex quinquefasciatus]<>conserved hypothetical protein [Culex quinquefasciatus]
Locus_140_Transcript_2/5_Confidence_0.250_Length_467	gi|380012634|ref|XP_003690384.1|	38	95	394	3	102	1e-11	73.6	PREDICTED: circadian clock-controlled protein-like [Apis florea]
Locus_140_Transcript_2/5_Confidence_0.250_Length_467	gi|347966932|ref|XP_003435987.1|	41.84	110	388	8	105	1e-10	70.5	AGAP013061-PA [Anopheles gambiae str. PEST]<>AGAP013061-PA [Anopheles gambiae str. PEST]
Locus_140_Transcript_3/5_Confidence_0.125_Length_412	gi|328710731|ref|XP_001950326.2|	33.33	101	388	155	248	6e-09	64.7	PREDICTED: protein takeout-like [Acyrthosiphon pisum]
Locus_140_Transcript_4/5_Confidence_0.250_Length_411	gi|328710731|ref|XP_001950326.2|	33	88	387	151	248	4e-09	65.5	PREDICTED: protein takeout-like [Acyrthosiphon pisum]
Locus_140_Transcript_5/5_Confidence_0.625_Length_853	gi|156546398|ref|XP_001607045.1|	37.92	113	826	9	246	2e-40	171	PREDICTED: hypothetical protein LOC100123404 [Nasonia vitripennis]
Locus_140_Transcript_5/5_Confidence_0.625_Length_853	gi|328710731|ref|XP_001950326.2|	37.76	113	829	10	248	3e-38	163	PREDICTED: protein takeout-like [Acyrthosiphon pisum]
Locus_140_Transcript_5/5_Confidence_0.625_Length_853	gi|270007108|gb|EFA03556.1|	36.84	146	829	19	244	1e-36	158	hypothetical protein TcasGA2_TC013561 [Tribolium castaneum]
Locus_140_Transcript_5/5_Confidence_0.625_Length_853	gi|347966932|ref|XP_003435987.1|	36.48	110	826	8	249	3e-36	157	AGAP013061-PA [Anopheles gambiae str. PEST]<>AGAP013061-PA [Anopheles gambiae str. PEST]
Locus_140_Transcript_5/5_Confidence_0.625_Length_853	gi|340719181|ref|XP_003398035.1|	35.15	116	829	9	245	2e-35	154	PREDICTED: circadian clock-controlled protein-like [Bombus terrestris]
Locus_141_Transcript_1/3_Confidence_0.500_Length_356	gi|383849138|ref|XP_003700203.1|	81.19	55	354	10	109	1e-40	170	PREDICTED: uncharacterized protein LOC100878806 [Megachile rotundata]
Locus_141_Transcript_1/3_Confidence_0.500_Length_356	gi|66560574|ref|XP_395092.2|	79.21	55	354	10	109	2e-39	166	PREDICTED: hypothetical protein LOC411622 [Apis mellifera]
Locus_141_Transcript_1/3_Confidence_0.500_Length_356	gi|357623550|gb|EHJ74656.1|	74.51	52	354	8	109	6e-39	164	hypothetical protein KGM_07285 [Danaus plexippus]
Locus_141_Transcript_1/3_Confidence_0.500_Length_356	gi|156536860|ref|XP_001604071.1|	76.15	34	354	6	113	8e-39	164	PREDICTED: hypothetical protein LOC100113619 [Nasonia vitripennis]
Locus_141_Transcript_1/3_Confidence_0.500_Length_356	gi|380029529|ref|XP_003698422.1|	78.43	55	354	10	110	4e-38	161	PREDICTED: uncharacterized protein LOC100868553 [Apis florea]
Locus_141_Transcript_2/3_Confidence_0.667_Length_414	gi|242012283|ref|XP_002426862.1|	80	36	344	38	141	1e-45	186	conserved hypothetical protein [Pediculus humanus corporis]<>conserved hypothetical protein [Pediculus humanus corporis]
Locus_141_Transcript_2/3_Confidence_0.667_Length_414	gi|156536860|ref|XP_001604071.1|	78.5	36	353	41	146	1e-45	186	PREDICTED: hypothetical protein LOC100113619 [Nasonia vitripennis]
Locus_141_Transcript_2/3_Confidence_0.667_Length_414	gi|332022975|gb|EGI63241.1|	78.5	36	353	40	145	9e-45	183	hypothetical protein G5I_08420 [Acromyrmex echinatior]
Locus_141_Transcript_2/3_Confidence_0.667_Length_414	gi|383849138|ref|XP_003700203.1|	81.37	36	338	37	137	1e-44	183	PREDICTED: uncharacterized protein LOC100878806 [Megachile rotundata]
Locus_141_Transcript_2/3_Confidence_0.667_Length_414	gi|340722847|ref|XP_003399812.1|	81.37	36	338	38	138	4e-44	181	PREDICTED: hypothetical protein LOC100647232 [Bombus terrestris]<>PREDICTED: hypothetical protein LOC100745726 [Bombus impatiens]
Locus_141_Transcript_3/3_Confidence_0.667_Length_514	gi|383849138|ref|XP_003700203.1|	81.4	55	438	10	137	2e-57	226	PREDICTED: uncharacterized protein LOC100878806 [Megachile rotundata]
Locus_141_Transcript_3/3_Confidence_0.667_Length_514	gi|156536860|ref|XP_001604071.1|	76.76	34	453	6	146	2e-57	225	PREDICTED: hypothetical protein LOC100113619 [Nasonia vitripennis]
Locus_141_Transcript_3/3_Confidence_0.667_Length_514	gi|66560574|ref|XP_395092.2|	80.62	55	438	10	137	1e-56	223	PREDICTED: hypothetical protein LOC411622 [Apis mellifera]
Locus_141_Transcript_3/3_Confidence_0.667_Length_514	gi|340722847|ref|XP_003399812.1|	78.68	34	438	6	138	2e-55	219	PREDICTED: hypothetical protein LOC100647232 [Bombus terrestris]<>PREDICTED: hypothetical protein LOC100745726 [Bombus impatiens]
Locus_141_Transcript_3/3_Confidence_0.667_Length_514	gi|380029529|ref|XP_003698422.1|	80	55	438	10	138	6e-55	217	PREDICTED: uncharacterized protein LOC100868553 [Apis florea]
Locus_142_Transcript_1/8_Confidence_0.667_Length_2491	gi|328720278|ref|XP_003246991.1|	55.93	303	1874	286	797	0	530	PREDICTED: hypothetical protein LOC100161216 isoform 3 [Acyrthosiphon pisum]
Locus_142_Transcript_1/8_Confidence_0.667_Length_2491	gi|328720278|ref|XP_003246991.1|	59.87	1952	2398	826	977	0	178	PREDICTED: hypothetical protein LOC100161216 isoform 3 [Acyrthosiphon pisum]
Locus_142_Transcript_1/8_Confidence_0.667_Length_2491	gi|328720274|ref|XP_001947503.2|	55.98	315	1874	378	885	0	525	PREDICTED: hypothetical protein LOC100161216 isoform 1 [Acyrthosiphon pisum]
Locus_142_Transcript_1/8_Confidence_0.667_Length_2491	gi|328720274|ref|XP_001947503.2|	59.87	1952	2398	914	1065	0	178	PREDICTED: hypothetical protein LOC100161216 isoform 1 [Acyrthosiphon pisum]
Locus_142_Transcript_1/8_Confidence_0.667_Length_2491	gi|328783606|ref|XP_393163.4|	59.32	309	1883	748	1270	0	548	PREDICTED: hypothetical protein LOC409665 [Apis mellifera]
Locus_142_Transcript_2/8_Confidence_0.694_Length_2488	gi|328720278|ref|XP_003246991.1|	56.42	303	1871	286	797	0	533	PREDICTED: hypothetical protein LOC100161216 isoform 3 [Acyrthosiphon pisum]
Locus_142_Transcript_2/8_Confidence_0.694_Length_2488	gi|328720278|ref|XP_003246991.1|	59.87	1949	2395	826	977	0	178	PREDICTED: hypothetical protein LOC100161216 isoform 3 [Acyrthosiphon pisum]
Locus_142_Transcript_2/8_Confidence_0.694_Length_2488	gi|328720274|ref|XP_001947503.2|	56.46	315	1871	378	885	0	528	PREDICTED: hypothetical protein LOC100161216 isoform 1 [Acyrthosiphon pisum]
Locus_142_Transcript_2/8_Confidence_0.694_Length_2488	gi|328720274|ref|XP_001947503.2|	59.87	1949	2395	914	1065	0	178	PREDICTED: hypothetical protein LOC100161216 isoform 1 [Acyrthosiphon pisum]
Locus_142_Transcript_2/8_Confidence_0.694_Length_2488	gi|328783606|ref|XP_393163.4|	59.06	309	1880	748	1270	0	551	PREDICTED: hypothetical protein LOC409665 [Apis mellifera]
Locus_142_Transcript_3/8_Confidence_0.694_Length_2308	gi|332027459|gb|EGI67542.1|	50.99	330	1700	788	1287	1e-138	386	LIM domain and actin-binding protein 1 [Acromyrmex echinatior]
Locus_142_Transcript_3/8_Confidence_0.694_Length_2308	gi|332027459|gb|EGI67542.1|	51.9	1772	2215	1315	1472	1e-138	135	LIM domain and actin-binding protein 1 [Acromyrmex echinatior]
Locus_142_Transcript_3/8_Confidence_0.694_Length_2308	gi|332027459|gb|EGI67542.1|	41.18	432	635	1417	1484	2e-09	70.5	LIM domain and actin-binding protein 1 [Acromyrmex echinatior]
Locus_142_Transcript_3/8_Confidence_0.694_Length_2308	gi|270012015|gb|EFA08463.1|	48.37	315	1694	428	935	3e-128	364	hypothetical protein TcasGA2_TC006112 [Tribolium castaneum]
Locus_142_Transcript_3/8_Confidence_0.694_Length_2308	gi|270012015|gb|EFA08463.1|	48.08	1772	2215	952	1107	3e-128	122	hypothetical protein TcasGA2_TC006112 [Tribolium castaneum]
Locus_142_Transcript_4/8_Confidence_0.667_Length_2491	gi|328720278|ref|XP_003246991.1|	55.93	303	1874	286	797	0	530	PREDICTED: hypothetical protein LOC100161216 isoform 3 [Acyrthosiphon pisum]
Locus_142_Transcript_4/8_Confidence_0.667_Length_2491	gi|328720278|ref|XP_003246991.1|	59.87	1952	2398	826	977	0	178	PREDICTED: hypothetical protein LOC100161216 isoform 3 [Acyrthosiphon pisum]
Locus_142_Transcript_4/8_Confidence_0.667_Length_2491	gi|328720274|ref|XP_001947503.2|	55.98	315	1874	378	885	0	525	PREDICTED: hypothetical protein LOC100161216 isoform 1 [Acyrthosiphon pisum]
Locus_142_Transcript_4/8_Confidence_0.667_Length_2491	gi|328720274|ref|XP_001947503.2|	59.87	1952	2398	914	1065	0	178	PREDICTED: hypothetical protein LOC100161216 isoform 1 [Acyrthosiphon pisum]
Locus_142_Transcript_4/8_Confidence_0.667_Length_2491	gi|328783606|ref|XP_393163.4|	59.32	309	1883	748	1270	0	548	PREDICTED: hypothetical protein LOC409665 [Apis mellifera]
Locus_142_Transcript_5/8_Confidence_0.500_Length_1190	gi|383851826|ref|XP_003701432.1|	65.77	309	1088	705	963	6e-84	316	PREDICTED: uncharacterized protein LOC100877689 [Megachile rotundata]
Locus_142_Transcript_5/8_Confidence_0.500_Length_1190	gi|383851826|ref|XP_003701432.1|	34.69	432	725	1361	1458	6e-11	73.9	PREDICTED: uncharacterized protein LOC100877689 [Megachile rotundata]
Locus_142_Transcript_5/8_Confidence_0.500_Length_1190	gi|350397017|ref|XP_003484741.1|	65	309	1088	741	999	1e-83	315	PREDICTED: hypothetical protein LOC100742929 [Bombus impatiens]
Locus_142_Transcript_5/8_Confidence_0.500_Length_1190	gi|350397017|ref|XP_003484741.1|	34.69	432	725	1400	1497	4e-11	74.7	PREDICTED: hypothetical protein LOC100742929 [Bombus impatiens]
Locus_142_Transcript_5/8_Confidence_0.500_Length_1190	gi|340725866|ref|XP_003401286.1|	65.38	309	1088	733	991	1e-83	315	PREDICTED: hypothetical protein LOC100649516 [Bombus terrestris]
Locus_142_Transcript_6/8_Confidence_0.639_Length_2490	gi|328720278|ref|XP_003246991.1|	55.93	303	1874	286	797	0	530	PREDICTED: hypothetical protein LOC100161216 isoform 3 [Acyrthosiphon pisum]
Locus_142_Transcript_6/8_Confidence_0.639_Length_2490	gi|328720278|ref|XP_003246991.1|	59.15	1981	2397	836	977	0	166	PREDICTED: hypothetical protein LOC100161216 isoform 3 [Acyrthosiphon pisum]
Locus_142_Transcript_6/8_Confidence_0.639_Length_2490	gi|328720274|ref|XP_001947503.2|	55.98	315	1874	378	885	0	525	PREDICTED: hypothetical protein LOC100161216 isoform 1 [Acyrthosiphon pisum]
Locus_142_Transcript_6/8_Confidence_0.639_Length_2490	gi|328720274|ref|XP_001947503.2|	59.15	1981	2397	924	1065	0	166	PREDICTED: hypothetical protein LOC100161216 isoform 1 [Acyrthosiphon pisum]
Locus_142_Transcript_6/8_Confidence_0.639_Length_2490	gi|328783606|ref|XP_393163.4|	59.32	309	1883	748	1270	0	548	PREDICTED: hypothetical protein LOC409665 [Apis mellifera]
Locus_142_Transcript_7/8_Confidence_0.722_Length_2607	gi|328720278|ref|XP_003246991.1|	55.93	419	1990	286	797	0	530	PREDICTED: hypothetical protein LOC100161216 isoform 3 [Acyrthosiphon pisum]
Locus_142_Transcript_7/8_Confidence_0.722_Length_2607	gi|328720278|ref|XP_003246991.1|	59.87	2068	2514	826	977	0	178	PREDICTED: hypothetical protein LOC100161216 isoform 3 [Acyrthosiphon pisum]
Locus_142_Transcript_7/8_Confidence_0.722_Length_2607	gi|328720274|ref|XP_001947503.2|	55.98	431	1990	378	885	0	525	PREDICTED: hypothetical protein LOC100161216 isoform 1 [Acyrthosiphon pisum]
Locus_142_Transcript_7/8_Confidence_0.722_Length_2607	gi|328720274|ref|XP_001947503.2|	59.87	2068	2514	914	1065	0	178	PREDICTED: hypothetical protein LOC100161216 isoform 1 [Acyrthosiphon pisum]
Locus_142_Transcript_7/8_Confidence_0.722_Length_2607	gi|328783606|ref|XP_393163.4|	59.32	425	1999	748	1270	0	548	PREDICTED: hypothetical protein LOC409665 [Apis mellifera]
Locus_142_Transcript_8/8_Confidence_0.694_Length_2491	gi|328720278|ref|XP_003246991.1|	55.93	303	1874	286	797	0	530	PREDICTED: hypothetical protein LOC100161216 isoform 3 [Acyrthosiphon pisum]
Locus_142_Transcript_8/8_Confidence_0.694_Length_2491	gi|328720278|ref|XP_003246991.1|	59.87	1952	2398	826	977	0	178	PREDICTED: hypothetical protein LOC100161216 isoform 3 [Acyrthosiphon pisum]
Locus_142_Transcript_8/8_Confidence_0.694_Length_2491	gi|328720274|ref|XP_001947503.2|	55.98	315	1874	378	885	0	525	PREDICTED: hypothetical protein LOC100161216 isoform 1 [Acyrthosiphon pisum]
Locus_142_Transcript_8/8_Confidence_0.694_Length_2491	gi|328720274|ref|XP_001947503.2|	59.87	1952	2398	914	1065	0	178	PREDICTED: hypothetical protein LOC100161216 isoform 1 [Acyrthosiphon pisum]
Locus_142_Transcript_8/8_Confidence_0.694_Length_2491	gi|328783606|ref|XP_393163.4|	59.32	309	1883	748	1270	0	548	PREDICTED: hypothetical protein LOC409665 [Apis mellifera]
Locus_143_Transcript_1/6_Confidence_0.173_Length_399	gi|260150948|ref|YP_003208158.1|	76.71	180	398	145	217	1e-17	93.6	ATP synthase FO subunit 6 [Halyomorpha halys]<>ATP synthase FO subunit 6 [Halyomorpha halys]
Locus_143_Transcript_1/6_Confidence_0.173_Length_399	gi|218456820|ref|YP_002418798.1|	76.71	180	398	145	217	2e-17	93.2	ATP synthase F0 subunit 6 [Nezara viridula]<>ATP synthase F0 subunit 6 [Nezara viridula]
Locus_143_Transcript_1/6_Confidence_0.173_Length_399	gi|240266387|ref|YP_002970726.1|	69.86	180	398	145	217	5e-16	88.2	ATP synthase F0 subunit 6 [Ochterus marginatus]<>ATP synthase F0 subunit 6 [Ochterus marginatus]
Locus_143_Transcript_1/6_Confidence_0.173_Length_399	gi|226464041|ref|YP_002735022.1|	69.86	180	398	145	217	2e-15	86.7	ATP synthase F0 subunit 6 [Macroscytus subaeneus]<>ATP synthase F0 subunit 6 [Macroscytus subaeneus]
Locus_143_Transcript_1/6_Confidence_0.173_Length_399	gi|226464028|ref|YP_002735009.1|	61.64	180	398	145	217	5e-15	85.1	ATP synthase F0 subunit 6 [Hydaropsis longirostris]<>ATP synthase F0 subunit 6 [Hydaropsis longirostris]
Locus_143_Transcript_2/6_Confidence_0.163_Length_333	gi|260150948|ref|YP_003208158.1|	61.97	18	230	123	193	5e-15	85.1	ATP synthase FO subunit 6 [Halyomorpha halys]<>ATP synthase FO subunit 6 [Halyomorpha halys]
Locus_143_Transcript_2/6_Confidence_0.163_Length_333	gi|226464041|ref|YP_002735022.1|	57.89	3	230	122	193	4e-14	82	ATP synthase F0 subunit 6 [Macroscytus subaeneus]<>ATP synthase F0 subunit 6 [Macroscytus subaeneus]
Locus_143_Transcript_2/6_Confidence_0.163_Length_333	gi|218456820|ref|YP_002418798.1|	66.13	45	230	132	193	4e-14	82	ATP synthase F0 subunit 6 [Nezara viridula]<>ATP synthase F0 subunit 6 [Nezara viridula]
Locus_143_Transcript_2/6_Confidence_0.163_Length_333	gi|331746898|ref|YP_004425048.1|	53.95	3	230	121	195	9e-14	80.9	ATP synthase F0 subunit 6 [Calinaga davidis]<>ATP synthase F0 subunit 6 [Calinaga davidis]
Locus_143_Transcript_2/6_Confidence_0.163_Length_333	gi|391223814|ref|YP_006460009.1|	55.26	3	230	121	195	1e-13	80.5	ATP synthase F0 subunit 6 (mitochondrion) [Issoria lathonia]<>ATP synthase F0 subunit 6 (mitochondrion) [Issoria lathonia]
Locus_143_Transcript_3/6_Confidence_0.125_Length_325	gi|260150948|ref|YP_003208158.1|	61.97	18	230	123	193	5e-15	85.1	ATP synthase FO subunit 6 [Halyomorpha halys]<>ATP synthase FO subunit 6 [Halyomorpha halys]
Locus_143_Transcript_3/6_Confidence_0.125_Length_325	gi|226464041|ref|YP_002735022.1|	57.89	3	230	122	193	4e-14	82	ATP synthase F0 subunit 6 [Macroscytus subaeneus]<>ATP synthase F0 subunit 6 [Macroscytus subaeneus]
Locus_143_Transcript_3/6_Confidence_0.125_Length_325	gi|218456820|ref|YP_002418798.1|	66.13	45	230	132	193	4e-14	82	ATP synthase F0 subunit 6 [Nezara viridula]<>ATP synthase F0 subunit 6 [Nezara viridula]
Locus_143_Transcript_3/6_Confidence_0.125_Length_325	gi|331746898|ref|YP_004425048.1|	53.95	3	230	121	195	9e-14	80.9	ATP synthase F0 subunit 6 [Calinaga davidis]<>ATP synthase F0 subunit 6 [Calinaga davidis]
Locus_143_Transcript_3/6_Confidence_0.125_Length_325	gi|391223814|ref|YP_006460009.1|	55.26	3	230	121	195	1e-13	80.5	ATP synthase F0 subunit 6 (mitochondrion) [Issoria lathonia]<>ATP synthase F0 subunit 6 (mitochondrion) [Issoria lathonia]
Locus_143_Transcript_4/6_Confidence_0.125_Length_335	gi|260150948|ref|YP_003208158.1|	61.97	18	230	123	193	5e-15	85.1	ATP synthase FO subunit 6 [Halyomorpha halys]<>ATP synthase FO subunit 6 [Halyomorpha halys]
Locus_143_Transcript_4/6_Confidence_0.125_Length_335	gi|226464041|ref|YP_002735022.1|	57.89	3	230	122	193	4e-14	82	ATP synthase F0 subunit 6 [Macroscytus subaeneus]<>ATP synthase F0 subunit 6 [Macroscytus subaeneus]
Locus_143_Transcript_4/6_Confidence_0.125_Length_335	gi|218456820|ref|YP_002418798.1|	66.13	45	230	132	193	4e-14	82	ATP synthase F0 subunit 6 [Nezara viridula]<>ATP synthase F0 subunit 6 [Nezara viridula]
Locus_143_Transcript_4/6_Confidence_0.125_Length_335	gi|331746898|ref|YP_004425048.1|	53.95	3	230	121	195	8e-14	80.9	ATP synthase F0 subunit 6 [Calinaga davidis]<>ATP synthase F0 subunit 6 [Calinaga davidis]
Locus_143_Transcript_4/6_Confidence_0.125_Length_335	gi|391223814|ref|YP_006460009.1|	55.26	3	230	121	195	1e-13	80.5	ATP synthase F0 subunit 6 (mitochondrion) [Issoria lathonia]<>ATP synthase F0 subunit 6 (mitochondrion) [Issoria lathonia]
Locus_143_Transcript_5/6_Confidence_0.173_Length_543	gi|260150948|ref|YP_003208158.1|	66.67	18	287	123	212	3e-19	99.4	ATP synthase FO subunit 6 [Halyomorpha halys]<>ATP synthase FO subunit 6 [Halyomorpha halys]
Locus_143_Transcript_5/6_Confidence_0.173_Length_543	gi|260150948|ref|YP_003208158.1|	71.7	287	445	134	186	4e-13	79	ATP synthase FO subunit 6 [Halyomorpha halys]<>ATP synthase FO subunit 6 [Halyomorpha halys]
Locus_143_Transcript_5/6_Confidence_0.173_Length_543	gi|218456820|ref|YP_002418798.1|	71.6	45	287	132	212	5e-19	98.6	ATP synthase F0 subunit 6 [Nezara viridula]<>ATP synthase F0 subunit 6 [Nezara viridula]
Locus_143_Transcript_5/6_Confidence_0.173_Length_543	gi|218456820|ref|YP_002418798.1|	71.7	287	445	134	186	1e-12	77.4	ATP synthase F0 subunit 6 [Nezara viridula]<>ATP synthase F0 subunit 6 [Nezara viridula]
Locus_143_Transcript_5/6_Confidence_0.173_Length_543	gi|226464041|ref|YP_002735022.1|	62.11	3	287	122	212	5e-18	95.1	ATP synthase F0 subunit 6 [Macroscytus subaeneus]<>ATP synthase F0 subunit 6 [Macroscytus subaeneus]
Locus_143_Transcript_6/6_Confidence_0.173_Length_303	gi|260150948|ref|YP_003208158.1|	67.37	18	302	123	217	9e-22	107	ATP synthase FO subunit 6 [Halyomorpha halys]<>ATP synthase FO subunit 6 [Halyomorpha halys]
Locus_143_Transcript_6/6_Confidence_0.173_Length_303	gi|218456820|ref|YP_002418798.1|	73.26	45	302	132	217	1e-21	107	ATP synthase F0 subunit 6 [Nezara viridula]<>ATP synthase F0 subunit 6 [Nezara viridula]
Locus_143_Transcript_6/6_Confidence_0.173_Length_303	gi|226464041|ref|YP_002735022.1|	63	3	302	122	217	4e-20	102	ATP synthase F0 subunit 6 [Macroscytus subaeneus]<>ATP synthase F0 subunit 6 [Macroscytus subaeneus]
Locus_143_Transcript_6/6_Confidence_0.173_Length_303	gi|240266387|ref|YP_002970726.1|	60	3	302	119	217	1e-19	100	ATP synthase F0 subunit 6 [Ochterus marginatus]<>ATP synthase F0 subunit 6 [Ochterus marginatus]
Locus_143_Transcript_6/6_Confidence_0.173_Length_303	gi|327492629|ref|YP_004347526.1|	58	3	302	122	217	7e-19	97.8	ATP synthase F0 subunit 6 [Megacopta cribraria]<>ATP synthase F0 subunit 6 [Megacopta cribraria]
Locus_144_Transcript_1/2_Confidence_0.667_Length_692	gi|206725166|dbj|BAG71783.1|	65.19	292	690	331	465	2e-34	150	fmr [Gryllus bimaculatus]
Locus_144_Transcript_1/2_Confidence_0.667_Length_692	gi|242018237|ref|XP_002429585.1|	71.11	421	690	319	408	2e-32	144	conserved hypothetical protein [Pediculus humanus corporis]<>conserved hypothetical protein [Pediculus humanus corporis]
Locus_144_Transcript_1/2_Confidence_0.667_Length_692	gi|270004423|gb|EFA00871.1|	65.56	421	690	335	424	2e-28	130	hypothetical protein TcasGA2_TC003774 [Tribolium castaneum]
Locus_144_Transcript_1/2_Confidence_0.667_Length_692	gi|189235654|ref|XP_969396.2|	65.56	421	690	318	407	2e-28	130	PREDICTED: similar to fragile X mental retardation syndrome-related protein 1, putative [Tribolium castaneum]
Locus_144_Transcript_1/2_Confidence_0.667_Length_692	gi|157122825|ref|XP_001659932.1|	65.56	421	690	312	401	6e-28	129	fragile X mental retardation syndrome-related protein 1, putative [Aedes aegypti]<>fragile X mental retardation syndrome-related protein 1, putative [Aedes aegypti]
Locus_144_Transcript_2/2_Confidence_0.667_Length_755	gi|206725166|dbj|BAG71783.1|	65.19	292	690	331	465	3e-42	150	fmr [Gryllus bimaculatus]
Locus_144_Transcript_2/2_Confidence_0.667_Length_755	gi|206725166|dbj|BAG71783.1|	88.46	678	755	309	334	3e-42	47.4	fmr [Gryllus bimaculatus]
Locus_144_Transcript_2/2_Confidence_0.667_Length_755	gi|242018237|ref|XP_002429585.1|	71.11	421	690	319	408	4e-40	144	conserved hypothetical protein [Pediculus humanus corporis]<>conserved hypothetical protein [Pediculus humanus corporis]
Locus_144_Transcript_2/2_Confidence_0.667_Length_755	gi|242018237|ref|XP_002429585.1|	88.46	678	755	297	322	4e-40	47.4	conserved hypothetical protein [Pediculus humanus corporis]<>conserved hypothetical protein [Pediculus humanus corporis]
Locus_144_Transcript_2/2_Confidence_0.667_Length_755	gi|270004423|gb|EFA00871.1|	65.56	421	690	335	424	3e-36	130	hypothetical protein TcasGA2_TC003774 [Tribolium castaneum]
Locus_145_Transcript_1/10_Confidence_0.333_Length_715	gi|115551758|dbj|BAF34361.1|	50	16	414	371	503	2e-29	134	Luciferase [synthetic construct]
Locus_145_Transcript_1/10_Confidence_0.333_Length_715	gi|115551756|dbj|BAF34360.1|	50	16	414	371	503	2e-29	134	Luciferase [Rhagophthalmus ohbai]
Locus_145_Transcript_1/10_Confidence_0.333_Length_715	gi|312281669|dbj|BAJ33700.1|	41.04	16	414	375	507	5e-28	129	unnamed protein product [Thellungiella halophila]
Locus_145_Transcript_1/10_Confidence_0.333_Length_715	gi|242017259|ref|XP_002429109.1|	47.33	25	414	374	503	5e-28	129	luciferase, putative [Pediculus humanus corporis]<>luciferase, putative [Pediculus humanus corporis]
Locus_145_Transcript_1/10_Confidence_0.333_Length_715	gi|379061391|gb|AFC89541.1|	42.96	13	414	374	507	7e-28	129	4-coumarate: coenzyme A ligase 5 [Populus tomentosa]
Locus_145_Transcript_3/10_Confidence_0.348_Length_741	gi|115551758|dbj|BAF34361.1|	50.38	51	440	371	500	1e-28	131	Luciferase [synthetic construct]
Locus_145_Transcript_3/10_Confidence_0.348_Length_741	gi|115551756|dbj|BAF34360.1|	50.38	51	440	371	500	1e-28	131	Luciferase [Rhagophthalmus ohbai]
Locus_145_Transcript_3/10_Confidence_0.348_Length_741	gi|242017259|ref|XP_002429109.1|	47.33	51	440	374	503	5e-28	129	luciferase, putative [Pediculus humanus corporis]<>luciferase, putative [Pediculus humanus corporis]
Locus_145_Transcript_3/10_Confidence_0.348_Length_741	gi|312281669|dbj|BAJ33700.1|	41.98	51	440	375	504	9e-28	128	unnamed protein product [Thellungiella halophila]
Locus_145_Transcript_3/10_Confidence_0.348_Length_741	gi|15234634|ref|NP_192425.1|	42.75	51	440	376	505	1e-27	128	4-coumarate--CoA ligase-like 7 [Arabidopsis thaliana]<>RecName: Full=4-coumarate--CoA ligase-like 7; AltName: Full=4-coumarate--CoA ligase isoform 6; Short=At4CL6<>4-coumarate--CoA ligase-like protein [Arabidopsis thaliana]<>putative 4-coumarate--CoA ligase [Arabidopsis thaliana]<>putative 4-coumarate--CoA ligase [Arabidopsis thaliana]<>4-coumarate-CoA ligase-like protein [Arabidopsis thaliana]<>…
Locus_145_Transcript_4/10_Confidence_0.304_Length_747	gi|115551758|dbj|BAF34361.1|	50.38	57	446	371	500	1e-28	131	Luciferase [synthetic construct]
Locus_145_Transcript_4/10_Confidence_0.304_Length_747	gi|115551756|dbj|BAF34360.1|	50.38	57	446	371	500	1e-28	131	Luciferase [Rhagophthalmus ohbai]
Locus_145_Transcript_4/10_Confidence_0.304_Length_747	gi|242017259|ref|XP_002429109.1|	47.33	57	446	374	503	6e-28	129	luciferase, putative [Pediculus humanus corporis]<>luciferase, putative [Pediculus humanus corporis]
Locus_145_Transcript_4/10_Confidence_0.304_Length_747	gi|312281669|dbj|BAJ33700.1|	41.98	57	446	375	504	9e-28	128	unnamed protein product [Thellungiella halophila]
Locus_145_Transcript_4/10_Confidence_0.304_Length_747	gi|15234634|ref|NP_192425.1|	42.75	57	446	376	505	1e-27	128	4-coumarate--CoA ligase-like 7 [Arabidopsis thaliana]<>RecName: Full=4-coumarate--CoA ligase-like 7; AltName: Full=4-coumarate--CoA ligase isoform 6; Short=At4CL6<>4-coumarate--CoA ligase-like protein [Arabidopsis thaliana]<>putative 4-coumarate--CoA ligase [Arabidopsis thaliana]<>putative 4-coumarate--CoA ligase [Arabidopsis thaliana]<>4-coumarate-CoA ligase-like protein [Arabidopsis thaliana]<>…
Locus_145_Transcript_5/10_Confidence_0.449_Length_1072	gi|115551758|dbj|BAF34361.1|	49.38	289	771	371	531	3e-37	160	Luciferase [synthetic construct]
Locus_145_Transcript_5/10_Confidence_0.449_Length_1072	gi|115551756|dbj|BAF34360.1|	49.38	289	771	371	531	3e-37	160	Luciferase [Rhagophthalmus ohbai]
Locus_145_Transcript_5/10_Confidence_0.449_Length_1072	gi|242017259|ref|XP_002429109.1|	47.53	289	771	374	534	4e-37	160	luciferase, putative [Pediculus humanus corporis]<>luciferase, putative [Pediculus humanus corporis]
Locus_145_Transcript_5/10_Confidence_0.449_Length_1072	gi|196008609|ref|XP_002114170.1|	49.38	295	771	310	468	1e-36	159	hypothetical protein TRIADDRAFT_37979 [Trichoplax adhaerens]<>hypothetical protein TRIADDRAFT_37979 [Trichoplax adhaerens]
Locus_145_Transcript_5/10_Confidence_0.449_Length_1072	gi|321476815|gb|EFX87775.1|	47.5	295	771	367	525	2e-36	158	hypothetical protein DAPPUDRAFT_311964 [Daphnia pulex]
Locus_145_Transcript_6/10_Confidence_0.145_Length_513	gi|115551758|dbj|BAF34361.1|	50.38	39	428	371	500	4e-29	131	Luciferase [synthetic construct]
Locus_145_Transcript_6/10_Confidence_0.145_Length_513	gi|115551756|dbj|BAF34360.1|	50.38	39	428	371	500	4e-29	131	Luciferase [Rhagophthalmus ohbai]
Locus_145_Transcript_6/10_Confidence_0.145_Length_513	gi|242017259|ref|XP_002429109.1|	47.33	39	428	374	503	2e-28	129	luciferase, putative [Pediculus humanus corporis]<>luciferase, putative [Pediculus humanus corporis]
Locus_145_Transcript_6/10_Confidence_0.145_Length_513	gi|312281669|dbj|BAJ33700.1|	41.98	39	428	375	504	4e-28	128	unnamed protein product [Thellungiella halophila]
Locus_145_Transcript_6/10_Confidence_0.145_Length_513	gi|15234634|ref|NP_192425.1|	42.75	39	428	376	505	5e-28	128	4-coumarate--CoA ligase-like 7 [Arabidopsis thaliana]<>RecName: Full=4-coumarate--CoA ligase-like 7; AltName: Full=4-coumarate--CoA ligase isoform 6; Short=At4CL6<>4-coumarate--CoA ligase-like protein [Arabidopsis thaliana]<>putative 4-coumarate--CoA ligase [Arabidopsis thaliana]<>putative 4-coumarate--CoA ligase [Arabidopsis thaliana]<>4-coumarate-CoA ligase-like protein [Arabidopsis thaliana]<>…
Locus_145_Transcript_7/10_Confidence_0.159_Length_1522	gi|321476815|gb|EFX87775.1|	31.85	39	1469	20	496	1e-55	223	hypothetical protein DAPPUDRAFT_311964 [Daphnia pulex]
Locus_145_Transcript_7/10_Confidence_0.159_Length_1522	gi|343796561|gb|AEM63673.1|	30.06	39	1457	40	515	3e-53	214	4-hydroxycinnamoyl CoA ligase [Platycodon grandiflorus]
Locus_145_Transcript_7/10_Confidence_0.159_Length_1522	gi|379061391|gb|AFC89541.1|	30.14	39	1457	27	503	2e-51	209	4-coumarate: coenzyme A ligase 5 [Populus tomentosa]
Locus_145_Transcript_7/10_Confidence_0.159_Length_1522	gi|157112922|ref|XP_001657679.1|	29.55	39	1511	5	500	3e-51	208	AMP dependent coa ligase [Aedes aegypti]<>AMP dependent coa ligase [Aedes aegypti]
Locus_145_Transcript_7/10_Confidence_0.159_Length_1522	gi|255543437|ref|XP_002512781.1|	30.61	42	1454	33	502	9e-51	206	AMP dependent CoA ligase, putative [Ricinus communis]<>AMP dependent CoA ligase, putative [Ricinus communis]
Locus_145_Transcript_8/10_Confidence_0.174_Length_1542	gi|115551758|dbj|BAF34361.1|	31.7	39	1211	102	500	5e-48	197	Luciferase [synthetic construct]
Locus_145_Transcript_8/10_Confidence_0.174_Length_1542	gi|115551756|dbj|BAF34360.1|	31.7	39	1211	102	500	5e-48	197	Luciferase [Rhagophthalmus ohbai]
Locus_145_Transcript_8/10_Confidence_0.174_Length_1542	gi|357627928|gb|EHJ77446.1|	31.5	24	1208	103	494	9e-48	196	luciferin 4-monooxygenase [Danaus plexippus]
Locus_145_Transcript_8/10_Confidence_0.174_Length_1542	gi|157112922|ref|XP_001657679.1|	29.05	39	1259	91	500	5e-46	191	AMP dependent coa ligase [Aedes aegypti]<>AMP dependent coa ligase [Aedes aegypti]
Locus_145_Transcript_8/10_Confidence_0.174_Length_1542	gi|294514718|gb|ADE95828.1|	30.66	39	1220	107	505	8e-46	190	4-coumarate:CoA ligase 1 [Corchorus capsularis]
Locus_145_Transcript_9/10_Confidence_0.145_Length_1701	gi|115551758|dbj|BAF34361.1|	30.54	90	1370	102	536	3e-54	218	Luciferase [synthetic construct]
Locus_145_Transcript_9/10_Confidence_0.145_Length_1701	gi|115551756|dbj|BAF34360.1|	30.54	90	1370	102	536	3e-54	218	Luciferase [Rhagophthalmus ohbai]
Locus_145_Transcript_9/10_Confidence_0.145_Length_1701	gi|193610791|ref|XP_001948387.1|	31.58	87	1427	87	527	6e-54	217	PREDICTED: luciferin 4-monooxygenase-like [Acyrthosiphon pisum]
Locus_145_Transcript_9/10_Confidence_0.145_Length_1701	gi|189239713|ref|XP_966820.2|	33.49	90	1370	101	526	1e-53	216	PREDICTED: similar to CG6178 CG6178-PA [Tribolium castaneum]
Locus_145_Transcript_9/10_Confidence_0.145_Length_1701	gi|270009381|gb|EFA05829.1|	33.49	90	1370	68	493	1e-53	216	hypothetical protein TcasGA2_TC008611 [Tribolium castaneum]
Locus_145_Transcript_10/10_Confidence_0.377_Length_729	gi|115551758|dbj|BAF34361.1|	50.38	39	428	371	500	1e-28	131	Luciferase [synthetic construct]
Locus_145_Transcript_10/10_Confidence_0.377_Length_729	gi|115551756|dbj|BAF34360.1|	50.38	39	428	371	500	1e-28	131	Luciferase [Rhagophthalmus ohbai]
Locus_145_Transcript_10/10_Confidence_0.377_Length_729	gi|242017259|ref|XP_002429109.1|	47.33	39	428	374	503	5e-28	129	luciferase, putative [Pediculus humanus corporis]<>luciferase, putative [Pediculus humanus corporis]
Locus_145_Transcript_10/10_Confidence_0.377_Length_729	gi|312281669|dbj|BAJ33700.1|	41.98	39	428	375	504	9e-28	128	unnamed protein product [Thellungiella halophila]
Locus_145_Transcript_10/10_Confidence_0.377_Length_729	gi|15234634|ref|NP_192425.1|	42.75	39	428	376	505	1e-27	128	4-coumarate--CoA ligase-like 7 [Arabidopsis thaliana]<>RecName: Full=4-coumarate--CoA ligase-like 7; AltName: Full=4-coumarate--CoA ligase isoform 6; Short=At4CL6<>4-coumarate--CoA ligase-like protein [Arabidopsis thaliana]<>putative 4-coumarate--CoA ligase [Arabidopsis thaliana]<>putative 4-coumarate--CoA ligase [Arabidopsis thaliana]<>4-coumarate-CoA ligase-like protein [Arabidopsis thaliana]<>…
Locus_146_Transcript_1/1_Confidence_1.000_Length_1428	gi|380019493|ref|XP_003693639.1|	77.66	763	1347	1	197	2e-70	271	PREDICTED: corepressor interacting with RBPJ 1-like, partial [Apis florea]
Locus_146_Transcript_1/1_Confidence_1.000_Length_1428	gi|328789294|ref|XP_003251260.1|	77.66	763	1347	1	197	2e-70	271	PREDICTED: corepressor interacting with RBPJ 1-like, partial [Apis mellifera]
Locus_146_Transcript_1/1_Confidence_1.000_Length_1428	gi|383855227|ref|XP_003703118.1|	76.14	763	1347	1	197	3e-70	271	PREDICTED: corepressor interacting with RBPJ 1-like [Megachile rotundata]
Locus_146_Transcript_1/1_Confidence_1.000_Length_1428	gi|350396895|ref|XP_003484703.1|	77.16	763	1347	1	197	4e-70	270	PREDICTED: corepressor interacting with RBPJ 1-like [Bombus impatiens]
Locus_146_Transcript_1/1_Confidence_1.000_Length_1428	gi|345483968|ref|XP_001600439.2|	75	763	1347	1	200	4e-70	270	PREDICTED: corepressor interacting with RBPJ 1-like [Nasonia vitripennis]
Locus_151_Transcript_1/1_Confidence_1.000_Length_1033	gi|270016500|gb|EFA12946.1|	37.19	196	792	7	192	1e-24	119	hypothetical protein TcasGA2_TC005066 [Tribolium castaneum]
Locus_151_Transcript_1/1_Confidence_1.000_Length_1033	gi|91094685|ref|XP_967628.1|	37.19	196	792	7	192	1e-24	119	PREDICTED: similar to AGAP002788-PA [Tribolium castaneum]
Locus_151_Transcript_1/1_Confidence_1.000_Length_1033	gi|118782221|ref|XP_312131.3|	38.33	187	711	35	211	4e-22	110	AGAP002788-PA [Anopheles gambiae str. PEST]<>AGAP002788-PA [Anopheles gambiae str. PEST]
Locus_151_Transcript_1/1_Confidence_1.000_Length_1033	gi|322789698|gb|EFZ14864.1|	37.31	232	789	50	231	5e-22	110	hypothetical protein SINV_00148 [Solenopsis invicta]
Locus_151_Transcript_1/1_Confidence_1.000_Length_1033	gi|332374374|gb|AEE62328.1|	31.68	196	798	5	201	1e-21	108	unknown [Dendroctonus ponderosae]
Locus_154_Transcript_1/1_Confidence_1.000_Length_660	gi|345482400|ref|XP_001608090.2|	51.65	175	423	28	118	2e-16	90.9	PREDICTED: F-box only protein 9-like [Nasonia vitripennis]
Locus_154_Transcript_1/1_Confidence_1.000_Length_660	gi|328778277|ref|XP_397150.3|	46.53	142	423	49	144	2e-14	84	PREDICTED: f-box only protein 9-like [Apis mellifera]
Locus_154_Transcript_1/1_Confidence_1.000_Length_660	gi|380024210|ref|XP_003695898.1|	49	145	423	86	183	4e-14	83.2	PREDICTED: F-box only protein 9-like [Apis florea]
Locus_154_Transcript_1/1_Confidence_1.000_Length_660	gi|170054609|ref|XP_001863207.1|	42.55	154	432	29	122	4e-14	83.2	F-box only protein 9 [Culex quinquefasciatus]<>F-box only protein 9 [Culex quinquefasciatus]
Locus_154_Transcript_1/1_Confidence_1.000_Length_660	gi|340726504|ref|XP_003401597.1|	46.08	142	423	50	147	5e-14	82.8	PREDICTED: f-box only protein 9-like [Bombus terrestris]
Locus_158_Transcript_1/3_Confidence_0.133_Length_944	gi|328708770|ref|XP_001944366.2|	35.99	4	921	425	734	2e-42	178	PREDICTED: hypothetical protein LOC100166859 [Acyrthosiphon pisum]
Locus_158_Transcript_1/3_Confidence_0.133_Length_944	gi|307186847|gb|EFN72264.1|	32.25	13	921	967	1271	5e-42	176	Limulus clotting factor C [Camponotus floridanus]
Locus_158_Transcript_1/3_Confidence_0.133_Length_944	gi|307186847|gb|EFN72264.1|	31.27	13	921	252	556	5e-39	166	Limulus clotting factor C [Camponotus floridanus]
Locus_158_Transcript_1/3_Confidence_0.133_Length_944	gi|307186847|gb|EFN72264.1|	37.57	13	549	1289	1469	1e-26	125	Limulus clotting factor C [Camponotus floridanus]
Locus_158_Transcript_1/3_Confidence_0.133_Length_944	gi|328723928|ref|XP_001942568.2|	34.39	4	921	508	817	9e-41	172	PREDICTED: hypothetical protein LOC100165009 [Acyrthosiphon pisum]
Locus_158_Transcript_2/3_Confidence_0.733_Length_1969	gi|328708770|ref|XP_001944366.2|	34.71	954	1946	425	755	5e-43	181	PREDICTED: hypothetical protein LOC100166859 [Acyrthosiphon pisum]
Locus_158_Transcript_2/3_Confidence_0.733_Length_1969	gi|328717177|ref|XP_001951976.2|	32.94	942	1946	342	674	6e-42	177	PREDICTED: hypothetical protein LOC100159149 [Acyrthosiphon pisum]
Locus_158_Transcript_2/3_Confidence_0.733_Length_1969	gi|328717177|ref|XP_001951976.2|	29.45	1083	1535	8	167	4e-12	79	PREDICTED: hypothetical protein LOC100159149 [Acyrthosiphon pisum]
Locus_158_Transcript_2/3_Confidence_0.733_Length_1969	gi|328699922|ref|XP_001952051.2|	34.39	942	1946	246	581	1e-41	177	PREDICTED: complement C1s-B subcomponent-like isoform 1 [Acyrthosiphon pisum]<>PREDICTED: complement C1s-B subcomponent-like isoform 2 [Acyrthosiphon pisum]
Locus_158_Transcript_2/3_Confidence_0.733_Length_1969	gi|328723928|ref|XP_001942568.2|	33.33	939	1946	508	843	1e-41	176	PREDICTED: hypothetical protein LOC100165009 [Acyrthosiphon pisum]
Locus_164_Transcript_1/1_Confidence_1.000_Length_387	gi|260814077|ref|XP_002601742.1|	45.65	3	386	113	250	2e-30	136	hypothetical protein BRAFLDRAFT_76038 [Branchiostoma floridae]<>hypothetical protein BRAFLDRAFT_76038 [Branchiostoma floridae]
Locus_164_Transcript_1/1_Confidence_1.000_Length_387	gi|260814077|ref|XP_002601742.1|	47.29	3	383	26	154	6e-30	134	hypothetical protein BRAFLDRAFT_76038 [Branchiostoma floridae]<>hypothetical protein BRAFLDRAFT_76038 [Branchiostoma floridae]
Locus_164_Transcript_1/1_Confidence_1.000_Length_387	gi|260814077|ref|XP_002601742.1|	43.55	15	386	1	124	9e-27	124	hypothetical protein BRAFLDRAFT_76038 [Branchiostoma floridae]<>hypothetical protein BRAFLDRAFT_76038 [Branchiostoma floridae]
Locus_164_Transcript_1/1_Confidence_1.000_Length_387	gi|260814077|ref|XP_002601742.1|	38.97	3	386	202	336	2e-24	116	hypothetical protein BRAFLDRAFT_76038 [Branchiostoma floridae]<>hypothetical protein BRAFLDRAFT_76038 [Branchiostoma floridae]
Locus_164_Transcript_1/1_Confidence_1.000_Length_387	gi|260814077|ref|XP_002601742.1|	41.41	3	386	296	420	9e-21	103	hypothetical protein BRAFLDRAFT_76038 [Branchiostoma floridae]<>hypothetical protein BRAFLDRAFT_76038 [Branchiostoma floridae]
Locus_165_Transcript_1/6_Confidence_0.267_Length_801	gi|296495590|gb|ADH29767.1|	39	2	769	180	431	5e-43	179	cytochrome P450 CYP6BQ9 [Tribolium castaneum]
Locus_165_Transcript_1/6_Confidence_0.267_Length_801	gi|195120970|ref|XP_002004994.1|	36.7	2	790	167	417	7e-43	179	GI20228 [Drosophila mojavensis]<>GI20228 [Drosophila mojavensis]
Locus_165_Transcript_1/6_Confidence_0.267_Length_801	gi|299829282|ref|NP_001177722.1|	38.61	2	769	180	431	9e-43	178	cytochrome P450 CYP6BQ9 [Tribolium castaneum]<>cytochrome P450 CYP6BQ9 [Tribolium castaneum]
Locus_165_Transcript_1/6_Confidence_0.267_Length_801	gi|91081153|ref|XP_975567.1|	38.22	2	772	177	426	2e-42	177	PREDICTED: similar to cytochrome P450 [Tribolium castaneum]<>cytochrome P450 6BQ8 [Tribolium castaneum]
Locus_165_Transcript_1/6_Confidence_0.267_Length_801	gi|109628393|gb|ABG34552.1|	38.66	2	799	164	417	3e-42	176	cytochrome P450 CYP6A37 [Musca domestica]
Locus_165_Transcript_2/6_Confidence_0.333_Length_881	gi|91081157|ref|XP_975569.1|	39.59	1	852	179	461	2e-52	211	PREDICTED: similar to cytochrome P450 [Tribolium castaneum]<>cytochrome P450 6BQ6 [Tribolium castaneum]
Locus_165_Transcript_2/6_Confidence_0.333_Length_881	gi|296495590|gb|ADH29767.1|	40.34	1	849	180	462	4e-52	209	cytochrome P450 CYP6BQ9 [Tribolium castaneum]
Locus_165_Transcript_2/6_Confidence_0.333_Length_881	gi|57158231|dbj|BAD84176.1|	38.38	1	867	172	465	4e-52	209	cytochrome P450 [Hodotermopsis sjoestedti]
Locus_165_Transcript_2/6_Confidence_0.333_Length_881	gi|150022364|gb|ABN80241.2|	38.26	1	858	174	464	1e-51	208	cytochrome P450 [Liposcelis bostrychophila]
Locus_165_Transcript_2/6_Confidence_0.333_Length_881	gi|299829282|ref|NP_001177722.1|	40	1	849	180	462	2e-51	207	cytochrome P450 CYP6BQ9 [Tribolium castaneum]<>cytochrome P450 CYP6BQ9 [Tribolium castaneum]
Locus_165_Transcript_3/6_Confidence_0.689_Length_720	gi|270006371|gb|EFA02819.1|	42.86	150	719	323	518	3e-37	160	cytochrome P450 6BQ5 [Tribolium castaneum]
Locus_165_Transcript_3/6_Confidence_0.689_Length_720	gi|91081159|ref|XP_975570.1|	42.86	150	719	311	506	3e-37	160	PREDICTED: similar to cytochrome P450 [Tribolium castaneum]
Locus_165_Transcript_3/6_Confidence_0.689_Length_720	gi|270002891|gb|EEZ99338.1|	42.22	195	719	324	503	5e-37	159	cytochrome P450 6BQ13 [Tribolium castaneum]
Locus_165_Transcript_3/6_Confidence_0.689_Length_720	gi|91081153|ref|XP_975567.1|	40.82	147	719	321	516	5e-36	155	PREDICTED: similar to cytochrome P450 [Tribolium castaneum]<>cytochrome P450 6BQ8 [Tribolium castaneum]
Locus_165_Transcript_3/6_Confidence_0.689_Length_720	gi|363988002|gb|AEW44194.1|	42.13	150	719	50	244	9e-36	155	cytochrome 2-P450 [Hypothenemus hampei]
Locus_165_Transcript_4/6_Confidence_0.822_Length_1173	gi|91081157|ref|XP_975569.1|	38.64	116	1144	179	520	8e-64	249	PREDICTED: similar to cytochrome P450 [Tribolium castaneum]<>cytochrome P450 6BQ6 [Tribolium castaneum]
Locus_165_Transcript_4/6_Confidence_0.822_Length_1173	gi|296495590|gb|ADH29767.1|	41.06	155	1141	180	513	3e-63	247	cytochrome P450 CYP6BQ9 [Tribolium castaneum]
Locus_165_Transcript_4/6_Confidence_0.822_Length_1173	gi|299829282|ref|NP_001177722.1|	40.47	155	1141	180	513	4e-63	247	cytochrome P450 CYP6BQ9 [Tribolium castaneum]<>cytochrome P450 CYP6BQ9 [Tribolium castaneum]
Locus_165_Transcript_4/6_Confidence_0.822_Length_1173	gi|91081153|ref|XP_975567.1|	39.54	116	1144	177	516	5e-63	246	PREDICTED: similar to cytochrome P450 [Tribolium castaneum]<>cytochrome P450 6BQ8 [Tribolium castaneum]
Locus_165_Transcript_4/6_Confidence_0.822_Length_1173	gi|282720997|ref|NP_001164249.1|	37.54	116	1141	180	520	6e-62	243	cytochrome P450 6BQ10 [Tribolium castaneum]<>cytochrome P450 6BQ10 [Tribolium castaneum]
Locus_165_Transcript_5/6_Confidence_0.844_Length_1204	gi|91081157|ref|XP_975569.1|	38.07	147	1175	179	520	6e-62	243	PREDICTED: similar to cytochrome P450 [Tribolium castaneum]<>cytochrome P450 6BQ6 [Tribolium castaneum]
Locus_165_Transcript_5/6_Confidence_0.844_Length_1204	gi|296495590|gb|ADH29767.1|	40.18	186	1172	180	513	4e-61	240	cytochrome P450 CYP6BQ9 [Tribolium castaneum]
Locus_165_Transcript_5/6_Confidence_0.844_Length_1204	gi|299829282|ref|NP_001177722.1|	39.59	186	1172	180	513	5e-61	240	cytochrome P450 CYP6BQ9 [Tribolium castaneum]<>cytochrome P450 CYP6BQ9 [Tribolium castaneum]
Locus_165_Transcript_5/6_Confidence_0.844_Length_1204	gi|91081153|ref|XP_975567.1|	38.97	147	1175	177	516	5e-61	240	PREDICTED: similar to cytochrome P450 [Tribolium castaneum]<>cytochrome P450 6BQ8 [Tribolium castaneum]
Locus_165_Transcript_5/6_Confidence_0.844_Length_1204	gi|270006371|gb|EFA02819.1|	37.14	150	1175	179	518	2e-59	234	cytochrome P450 6BQ5 [Tribolium castaneum]
Locus_165_Transcript_6/6_Confidence_0.844_Length_1204	gi|91081157|ref|XP_975569.1|	38.64	147	1175	179	520	8e-64	249	PREDICTED: similar to cytochrome P450 [Tribolium castaneum]<>cytochrome P450 6BQ6 [Tribolium castaneum]
Locus_165_Transcript_6/6_Confidence_0.844_Length_1204	gi|296495590|gb|ADH29767.1|	41.06	186	1172	180	513	3e-63	247	cytochrome P450 CYP6BQ9 [Tribolium castaneum]
Locus_165_Transcript_6/6_Confidence_0.844_Length_1204	gi|299829282|ref|NP_001177722.1|	40.47	186	1172	180	513	4e-63	247	cytochrome P450 CYP6BQ9 [Tribolium castaneum]<>cytochrome P450 CYP6BQ9 [Tribolium castaneum]
Locus_165_Transcript_6/6_Confidence_0.844_Length_1204	gi|91081153|ref|XP_975567.1|	39.54	147	1175	177	516	5e-63	246	PREDICTED: similar to cytochrome P450 [Tribolium castaneum]<>cytochrome P450 6BQ8 [Tribolium castaneum]
Locus_165_Transcript_6/6_Confidence_0.844_Length_1204	gi|282720997|ref|NP_001164249.1|	37.54	147	1172	180	520	6e-62	243	cytochrome P450 6BQ10 [Tribolium castaneum]<>cytochrome P450 6BQ10 [Tribolium castaneum]
Locus_166_Transcript_1/1_Confidence_1.000_Length_446	gi|332026902|gb|EGI67003.1|	44.83	10	438	48	192	5e-24	114	Cytochrome P450 6A1 [Acromyrmex echinatior]
Locus_166_Transcript_1/1_Confidence_1.000_Length_446	gi|340723503|ref|XP_003400129.1|	46.26	10	441	48	194	7e-24	114	PREDICTED: probable cytochrome P450 6a14-like [Bombus terrestris]
Locus_166_Transcript_1/1_Confidence_1.000_Length_446	gi|193713791|ref|XP_001947920.1|	43.45	10	438	59	203	9e-24	114	PREDICTED: cytochrome P450 6a2-like [Acyrthosiphon pisum]
Locus_166_Transcript_1/1_Confidence_1.000_Length_446	gi|332026877|gb|EGI66978.1|	43.15	10	441	48	193	2e-23	112	Putative cytochrome P450 6a14 [Acromyrmex echinatior]
Locus_166_Transcript_1/1_Confidence_1.000_Length_446	gi|332021288|gb|EGI61667.1|	43.75	10	441	48	188	3e-23	112	Cytochrome P450 6A1 [Acromyrmex echinatior]
Locus_167_Transcript_1/1_Confidence_1.000_Length_726	gi|354515266|gb|AER27564.1|	37.74	68	385	63	167	2e-15	87.8	odorant binding protein [Bemisia tabaci]
Locus_167_Transcript_1/1_Confidence_1.000_Length_726	gi|226490009|emb|CAR85633.1|	36.04	56	382	41	151	4e-13	80.1	odorant-binding protein 6, partial [Acyrthosiphon pisum]
Locus_167_Transcript_1/1_Confidence_1.000_Length_726	gi|229892240|ref|NP_001153532.1|	36.04	56	382	42	152	4e-13	80.1	odorant-binding protein 6 [Acyrthosiphon pisum]
Locus_167_Transcript_1/1_Confidence_1.000_Length_726	gi|270000480|gb|ACZ58086.1|	37.14	71	385	26	129	5e-13	79.7	odorant binding protein 14 [Adelphocoris lineolatus]
Locus_167_Transcript_1/1_Confidence_1.000_Length_726	gi|326787204|gb|AEA07661.1|	27.06	62	538	33	196	6e-13	79.3	odorant binding protein 3 [Apolygus lucorum]
Locus_169_Transcript_1/1_Confidence_1.000_Length_413	gi|270000951|gb|EEZ97398.1|	53.01	184	411	399	480	2e-13	79.7	hypothetical protein TcasGA2_TC011225 [Tribolium castaneum]
Locus_169_Transcript_1/1_Confidence_1.000_Length_413	gi|91091460|ref|XP_973020.1|	53.01	184	411	400	481	2e-13	79.7	PREDICTED: similar to Transcription initiation factor IIF alpha subunit [Tribolium castaneum]
Locus_169_Transcript_1/1_Confidence_1.000_Length_413	gi|307182185|gb|EFN69520.1|	50	187	411	408	501	9e-13	77.4	Alpha-aminoadipic semialdehyde synthase, mitochondrial [Camponotus floridanus]
Locus_169_Transcript_1/1_Confidence_1.000_Length_413	gi|332018902|gb|EGI59448.1|	50	187	411	394	487	1e-12	77	Alpha-aminoadipic semialdehyde synthase, mitochondrial [Acromyrmex echinatior]
Locus_169_Transcript_1/1_Confidence_1.000_Length_413	gi|350404586|ref|XP_003487154.1|	50	187	411	407	498	6e-12	74.7	PREDICTED: general transcription factor IIF subunit 1-like [Bombus impatiens]
Locus_171_Transcript_1/8_Confidence_0.212_Length_946	gi|291236504|ref|XP_002738175.1|	97.86	106	945	1	280	4e-149	532	PREDICTED: GL12416-like isoform 2 [Saccoglossus kowalevskii]
Locus_171_Transcript_1/8_Confidence_0.212_Length_946	gi|32400724|gb|AAP80594.1|AF465692_1	97.86	106	945	1	280	4e-149	532	putative alpha-tubulin [Oikopleura dioica]<>unnamed protein product [Oikopleura dioica]<>unnamed protein product [Oikopleura dioica]
Locus_171_Transcript_1/8_Confidence_0.212_Length_946	gi|380022829|ref|XP_003695238.1|	97.86	106	945	1	280	6e-149	531	PREDICTED: tubulin alpha-1 chain-like [Apis florea]
Locus_171_Transcript_1/8_Confidence_0.212_Length_946	gi|332016400|gb|EGI57313.1|	95.16	79	945	18	306	6e-149	531	Tubulin alpha-1 chain [Acromyrmex echinatior]
Locus_171_Transcript_1/8_Confidence_0.212_Length_946	gi|307178877|gb|EFN67417.1|	97.86	106	945	1	280	6e-149	531	Tubulin alpha-1 chain [Camponotus floridanus]
Locus_171_Transcript_2/8_Confidence_0.138_Length_726	gi|351697617|gb|EHB00536.1|	95.73	1	633	21	231	9e-108	394	Tubulin alpha-1C chain [Heterocephalus glaber]
Locus_171_Transcript_2/8_Confidence_0.138_Length_726	gi|195344266|ref|XP_002038709.1|	99.03	1	621	1	207	9e-108	394	GM10965 [Drosophila sechellia]<>GD19940 [Drosophila simulans]<>GM10965 [Drosophila sechellia]<>GD19940 [Drosophila simulans]
Locus_171_Transcript_2/8_Confidence_0.138_Length_726	gi|85753308|gb|AAG49533.3|	99.03	1	621	1	207	9e-108	394	alpha tubulin [Glossina morsitans morsitans]
Locus_171_Transcript_2/8_Confidence_0.138_Length_726	gi|17136564|ref|NP_476772.1|	99.03	1	621	1	207	9e-108	394	alpha-Tubulin at 84B [Drosophila melanogaster]<>GA15128 [Drosophila pseudoobscura pseudoobscura]<>GF17649 [Drosophila ananassae]<>GG13808 [Drosophila erecta]<>GH19001 [Drosophila grimshawi]<>GI23057 [Drosophila mojavensis]<>GM10931 [Drosophila sechellia]<>GJ24568 [Drosophila virilis]<>GK12743 [Drosophila willistoni]<>alphaTub84B [Drosophila yakuba]<>GD19909 [Drosophila simulans]<>RecName: Full=Tu…
Locus_171_Transcript_2/8_Confidence_0.138_Length_726	gi|348580683|ref|XP_003476108.1|	96.17	1	627	131	339	1e-107	394	PREDICTED: tubulin alpha-1B chain-like [Cavia porcellus]
Locus_171_Transcript_3/8_Confidence_0.250_Length_987	gi|195344266|ref|XP_002038709.1|	98.9	106	921	1	272	8e-146	521	GM10965 [Drosophila sechellia]<>GD19940 [Drosophila simulans]<>GM10965 [Drosophila sechellia]<>GD19940 [Drosophila simulans]
Locus_171_Transcript_3/8_Confidence_0.250_Length_987	gi|85753308|gb|AAG49533.3|	98.9	106	921	1	272	8e-146	521	alpha tubulin [Glossina morsitans morsitans]
Locus_171_Transcript_3/8_Confidence_0.250_Length_987	gi|17136564|ref|NP_476772.1|	98.9	106	921	1	272	8e-146	521	alpha-Tubulin at 84B [Drosophila melanogaster]<>GA15128 [Drosophila pseudoobscura pseudoobscura]<>GF17649 [Drosophila ananassae]<>GG13808 [Drosophila erecta]<>GH19001 [Drosophila grimshawi]<>GI23057 [Drosophila mojavensis]<>GM10931 [Drosophila sechellia]<>GJ24568 [Drosophila virilis]<>GK12743 [Drosophila willistoni]<>alphaTub84B [Drosophila yakuba]<>GD19909 [Drosophila simulans]<>RecName: Full=Tu…
Locus_171_Transcript_3/8_Confidence_0.250_Length_987	gi|291236504|ref|XP_002738175.1|	98.16	106	921	1	272	1e-145	521	PREDICTED: GL12416-like isoform 2 [Saccoglossus kowalevskii]
Locus_171_Transcript_3/8_Confidence_0.250_Length_987	gi|155573640|gb|ABU24274.1|	98.53	106	921	1	272	1e-145	521	alpha-tubulin 1 [Monochamus alternatus]
Locus_171_Transcript_4/8_Confidence_0.037_Length_438	gi|351697617|gb|EHB00536.1|	96.52	1	345	21	135	1e-61	239	Tubulin alpha-1C chain [Heterocephalus glaber]
Locus_171_Transcript_4/8_Confidence_0.037_Length_438	gi|348580683|ref|XP_003476108.1|	97.35	1	339	131	243	2e-61	239	PREDICTED: tubulin alpha-1B chain-like [Cavia porcellus]
Locus_171_Transcript_4/8_Confidence_0.037_Length_438	gi|344266825|ref|XP_003405479.1|	94.78	1	345	200	314	5e-61	237	PREDICTED: tubulin alpha-1C chain-like [Loxodonta africana]
Locus_171_Transcript_4/8_Confidence_0.037_Length_438	gi|195344266|ref|XP_002038709.1|	100	1	333	1	111	5e-61	237	GM10965 [Drosophila sechellia]<>GD19940 [Drosophila simulans]<>GM10965 [Drosophila sechellia]<>GD19940 [Drosophila simulans]
Locus_171_Transcript_4/8_Confidence_0.037_Length_438	gi|85753308|gb|AAG49533.3|	100	1	333	1	111	5e-61	237	alpha tubulin [Glossina morsitans morsitans]
Locus_171_Transcript_5/8_Confidence_0.163_Length_790	gi|351697617|gb|EHB00536.1|	93.6	94	702	21	223	3e-99	366	Tubulin alpha-1C chain [Heterocephalus glaber]
Locus_171_Transcript_5/8_Confidence_0.163_Length_790	gi|351697617|gb|EHB00536.1|	94.44	682	789	132	167	8e-12	75.9	Tubulin alpha-1C chain [Heterocephalus glaber]
Locus_171_Transcript_5/8_Confidence_0.163_Length_790	gi|195344266|ref|XP_002038709.1|	96.98	106	702	1	199	3e-99	366	GM10965 [Drosophila sechellia]<>GD19940 [Drosophila simulans]<>GM10965 [Drosophila sechellia]<>GD19940 [Drosophila simulans]
Locus_171_Transcript_5/8_Confidence_0.163_Length_790	gi|195344266|ref|XP_002038709.1|	100	682	789	108	143	5e-12	76.6	GM10965 [Drosophila sechellia]<>GD19940 [Drosophila simulans]<>GM10965 [Drosophila sechellia]<>GD19940 [Drosophila simulans]
Locus_171_Transcript_5/8_Confidence_0.163_Length_790	gi|85753308|gb|AAG49533.3|	96.98	106	702	1	199	3e-99	366	alpha tubulin [Glossina morsitans morsitans]
Locus_171_Transcript_6/8_Confidence_0.237_Length_942	gi|195344266|ref|XP_002038709.1|	98.39	106	849	1	248	2e-130	470	GM10965 [Drosophila sechellia]<>GD19940 [Drosophila simulans]<>GM10965 [Drosophila sechellia]<>GD19940 [Drosophila simulans]
Locus_171_Transcript_6/8_Confidence_0.237_Length_942	gi|195344266|ref|XP_002038709.1|	97.14	837	941	203	237	2e-10	72	GM10965 [Drosophila sechellia]<>GD19940 [Drosophila simulans]<>GM10965 [Drosophila sechellia]<>GD19940 [Drosophila simulans]
Locus_171_Transcript_6/8_Confidence_0.237_Length_942	gi|85753308|gb|AAG49533.3|	98.39	106	849	1	248	2e-130	470	alpha tubulin [Glossina morsitans morsitans]
Locus_171_Transcript_6/8_Confidence_0.237_Length_942	gi|85753308|gb|AAG49533.3|	97.14	837	941	203	237	2e-10	72	alpha tubulin [Glossina morsitans morsitans]
Locus_171_Transcript_6/8_Confidence_0.237_Length_942	gi|17136564|ref|NP_476772.1|	98.39	106	849	1	248	2e-130	470	alpha-Tubulin at 84B [Drosophila melanogaster]<>GA15128 [Drosophila pseudoobscura pseudoobscura]<>GF17649 [Drosophila ananassae]<>GG13808 [Drosophila erecta]<>GH19001 [Drosophila grimshawi]<>GI23057 [Drosophila mojavensis]<>GM10931 [Drosophila sechellia]<>GJ24568 [Drosophila virilis]<>GK12743 [Drosophila willistoni]<>alphaTub84B [Drosophila yakuba]<>GD19909 [Drosophila simulans]<>RecName: Full=Tu…
Locus_171_Transcript_7/8_Confidence_0.138_Length_697	gi|351697617|gb|EHB00536.1|	95.3	94	540	21	169	6e-81	305	Tubulin alpha-1C chain [Heterocephalus glaber]
Locus_171_Transcript_7/8_Confidence_0.138_Length_697	gi|351697617|gb|EHB00536.1|	83.33	514	657	176	223	1e-12	78.6	Tubulin alpha-1C chain [Heterocephalus glaber]
Locus_171_Transcript_7/8_Confidence_0.138_Length_697	gi|348580683|ref|XP_003476108.1|	95.92	100	540	131	277	8e-81	304	PREDICTED: tubulin alpha-1B chain-like [Cavia porcellus]
Locus_171_Transcript_7/8_Confidence_0.138_Length_697	gi|348580683|ref|XP_003476108.1|	83.33	514	657	284	331	1e-12	78.6	PREDICTED: tubulin alpha-1B chain-like [Cavia porcellus]
Locus_171_Transcript_7/8_Confidence_0.138_Length_697	gi|195344266|ref|XP_002038709.1|	99.31	106	540	1	145	1e-80	303	GM10965 [Drosophila sechellia]<>GD19940 [Drosophila simulans]<>GM10965 [Drosophila sechellia]<>GD19940 [Drosophila simulans]
Locus_171_Transcript_8/8_Confidence_0.237_Length_946	gi|195344266|ref|XP_002038709.1|	99.29	106	945	1	280	1e-150	537	GM10965 [Drosophila sechellia]<>GD19940 [Drosophila simulans]<>GM10965 [Drosophila sechellia]<>GD19940 [Drosophila simulans]
Locus_171_Transcript_8/8_Confidence_0.237_Length_946	gi|17136564|ref|NP_476772.1|	99.29	106	945	1	280	1e-150	537	alpha-Tubulin at 84B [Drosophila melanogaster]<>GA15128 [Drosophila pseudoobscura pseudoobscura]<>GF17649 [Drosophila ananassae]<>GG13808 [Drosophila erecta]<>GH19001 [Drosophila grimshawi]<>GI23057 [Drosophila mojavensis]<>GM10931 [Drosophila sechellia]<>GJ24568 [Drosophila virilis]<>GK12743 [Drosophila willistoni]<>alphaTub84B [Drosophila yakuba]<>GD19909 [Drosophila simulans]<>RecName: Full=Tu…
Locus_171_Transcript_8/8_Confidence_0.237_Length_946	gi|291236504|ref|XP_002738175.1|	98.57	106	945	1	280	1e-150	537	PREDICTED: GL12416-like isoform 2 [Saccoglossus kowalevskii]
Locus_171_Transcript_8/8_Confidence_0.237_Length_946	gi|155573640|gb|ABU24274.1|	98.93	106	945	1	280	1e-150	537	alpha-tubulin 1 [Monochamus alternatus]
Locus_171_Transcript_8/8_Confidence_0.237_Length_946	gi|91076382|ref|XP_966492.1|	98.93	106	945	1	280	1e-150	537	PREDICTED: similar to alpha-tubulin 1 isoform 1 [Tribolium castaneum]<>tubulin alpha 1-like protein [Tribolium castaneum]
Locus_173_Transcript_1/10_Confidence_0.190_Length_1518	gi|242018554|ref|XP_002429739.1|	74.69	65	1285	1	407	1e-173	614	hfb2 protein, putative [Pediculus humanus corporis]<>hfb2 protein, putative [Pediculus humanus corporis]
Locus_173_Transcript_1/10_Confidence_0.190_Length_1518	gi|307212973|gb|EFN88555.1|	74.08	59	1285	31	439	2e-172	610	Protein extra bases [Harpegnathos saltator]
Locus_173_Transcript_1/10_Confidence_0.190_Length_1518	gi|380024231|ref|XP_003695908.1|	72.34	17	1285	23	445	2e-171	607	PREDICTED: protein extra bases-like [Apis florea]
Locus_173_Transcript_1/10_Confidence_0.190_Length_1518	gi|383851709|ref|XP_003701374.1|	72.97	65	1285	1	407	5e-169	599	PREDICTED: protein extra bases-like [Megachile rotundata]
Locus_173_Transcript_1/10_Confidence_0.190_Length_1518	gi|307184506|gb|EFN70895.1|	72.97	65	1285	1	407	6e-169	599	Protein extra bases [Camponotus floridanus]
Locus_173_Transcript_2/10_Confidence_0.190_Length_1518	gi|242018554|ref|XP_002429739.1|	74.69	65	1285	1	407	1e-173	614	hfb2 protein, putative [Pediculus humanus corporis]<>hfb2 protein, putative [Pediculus humanus corporis]
Locus_173_Transcript_2/10_Confidence_0.190_Length_1518	gi|307212973|gb|EFN88555.1|	74.08	59	1285	31	439	2e-172	610	Protein extra bases [Harpegnathos saltator]
Locus_173_Transcript_2/10_Confidence_0.190_Length_1518	gi|380024231|ref|XP_003695908.1|	72.34	17	1285	23	445	2e-171	607	PREDICTED: protein extra bases-like [Apis florea]
Locus_173_Transcript_2/10_Confidence_0.190_Length_1518	gi|383851709|ref|XP_003701374.1|	72.97	65	1285	1	407	5e-169	599	PREDICTED: protein extra bases-like [Megachile rotundata]
Locus_173_Transcript_2/10_Confidence_0.190_Length_1518	gi|307184506|gb|EFN70895.1|	72.97	65	1285	1	407	6e-169	599	Protein extra bases [Camponotus floridanus]
Locus_173_Transcript_7/10_Confidence_0.138_Length_1661	gi|242018554|ref|XP_002429739.1|	74.5	386	1597	1	404	3e-171	607	hfb2 protein, putative [Pediculus humanus corporis]<>hfb2 protein, putative [Pediculus humanus corporis]
Locus_173_Transcript_7/10_Confidence_0.138_Length_1661	gi|307212973|gb|EFN88555.1|	73.89	386	1603	31	436	5e-170	603	Protein extra bases [Harpegnathos saltator]
Locus_173_Transcript_7/10_Confidence_0.138_Length_1661	gi|380024231|ref|XP_003695908.1|	72.14	386	1645	23	442	4e-169	600	PREDICTED: protein extra bases-like [Apis florea]
Locus_173_Transcript_7/10_Confidence_0.138_Length_1661	gi|383851709|ref|XP_003701374.1|	72.77	386	1597	1	404	1e-166	592	PREDICTED: protein extra bases-like [Megachile rotundata]
Locus_173_Transcript_7/10_Confidence_0.138_Length_1661	gi|307184506|gb|EFN70895.1|	72.77	386	1597	1	404	1e-166	591	Protein extra bases [Camponotus floridanus]
Locus_173_Transcript_8/10_Confidence_0.138_Length_1661	gi|242018554|ref|XP_002429739.1|	74.5	65	1276	1	404	3e-171	607	hfb2 protein, putative [Pediculus humanus corporis]<>hfb2 protein, putative [Pediculus humanus corporis]
Locus_173_Transcript_8/10_Confidence_0.138_Length_1661	gi|307212973|gb|EFN88555.1|	73.89	59	1276	31	436	5e-170	603	Protein extra bases [Harpegnathos saltator]
Locus_173_Transcript_8/10_Confidence_0.138_Length_1661	gi|380024231|ref|XP_003695908.1|	72.14	17	1276	23	442	4e-169	600	PREDICTED: protein extra bases-like [Apis florea]
Locus_173_Transcript_8/10_Confidence_0.138_Length_1661	gi|383851709|ref|XP_003701374.1|	72.77	65	1276	1	404	1e-166	592	PREDICTED: protein extra bases-like [Megachile rotundata]
Locus_173_Transcript_8/10_Confidence_0.138_Length_1661	gi|307184506|gb|EFN70895.1|	72.77	65	1276	1	404	1e-166	591	Protein extra bases [Camponotus floridanus]
Locus_173_Transcript_9/10_Confidence_0.414_Length_1985	gi|242018554|ref|XP_002429739.1|	74.69	701	1921	1	407	2e-173	614	hfb2 protein, putative [Pediculus humanus corporis]<>hfb2 protein, putative [Pediculus humanus corporis]
Locus_173_Transcript_9/10_Confidence_0.414_Length_1985	gi|307212973|gb|EFN88555.1|	74.08	701	1927	31	439	3e-172	610	Protein extra bases [Harpegnathos saltator]
Locus_173_Transcript_9/10_Confidence_0.414_Length_1985	gi|380024231|ref|XP_003695908.1|	72.34	701	1969	23	445	2e-171	607	PREDICTED: protein extra bases-like [Apis florea]
Locus_173_Transcript_9/10_Confidence_0.414_Length_1985	gi|383851709|ref|XP_003701374.1|	72.97	701	1921	1	407	6e-169	599	PREDICTED: protein extra bases-like [Megachile rotundata]
Locus_173_Transcript_9/10_Confidence_0.414_Length_1985	gi|307184506|gb|EFN70895.1|	72.97	701	1921	1	407	8e-169	599	Protein extra bases [Camponotus floridanus]
Locus_173_Transcript_10/10_Confidence_0.414_Length_1985	gi|242018554|ref|XP_002429739.1|	74.69	65	1285	1	407	2e-173	614	hfb2 protein, putative [Pediculus humanus corporis]<>hfb2 protein, putative [Pediculus humanus corporis]
Locus_173_Transcript_10/10_Confidence_0.414_Length_1985	gi|307212973|gb|EFN88555.1|	74.08	59	1285	31	439	3e-172	610	Protein extra bases [Harpegnathos saltator]
Locus_173_Transcript_10/10_Confidence_0.414_Length_1985	gi|380024231|ref|XP_003695908.1|	72.34	17	1285	23	445	2e-171	607	PREDICTED: protein extra bases-like [Apis florea]
Locus_173_Transcript_10/10_Confidence_0.414_Length_1985	gi|383851709|ref|XP_003701374.1|	72.97	65	1285	1	407	6e-169	599	PREDICTED: protein extra bases-like [Megachile rotundata]
Locus_173_Transcript_10/10_Confidence_0.414_Length_1985	gi|307184506|gb|EFN70895.1|	72.97	65	1285	1	407	8e-169	599	Protein extra bases [Camponotus floridanus]
Locus_174_Transcript_2/8_Confidence_0.089_Length_542	gi|389609339|dbj|BAM18281.1|	47.46	69	413	19	136	4e-24	115	takeout/JHBP like protein [Papilio xuthus]
Locus_174_Transcript_2/8_Confidence_0.089_Length_542	gi|389609081|dbj|BAM18152.1|	43.09	51	410	28	150	8e-22	107	takeout/JHBP like protein [Papilio xuthus]
Locus_174_Transcript_2/8_Confidence_0.089_Length_542	gi|332374606|gb|AEE62444.1|	43.09	54	413	21	143	8e-22	107	unknown [Dendroctonus ponderosae]
Locus_174_Transcript_2/8_Confidence_0.089_Length_542	gi|242022237|ref|XP_002431547.1|	45.08	54	410	41	162	1e-21	107	protein takeout precursor, putative [Pediculus humanus corporis]<>protein takeout precursor, putative [Pediculus humanus corporis]
Locus_174_Transcript_2/8_Confidence_0.089_Length_542	gi|157117319|ref|XP_001653029.1|	41.53	60	407	27	144	7e-21	104	hypothetical protein AaeL_AAEL001295 [Aedes aegypti]<>conserved hypothetical protein [Aedes aegypti]
Locus_174_Transcript_3/8_Confidence_0.048_Length_338	gi|389609339|dbj|BAM18281.1|	55.56	3	209	19	90	2e-14	83.2	takeout/JHBP like protein [Papilio xuthus]
Locus_174_Transcript_3/8_Confidence_0.048_Length_338	gi|345498311|ref|XP_001607037.2|	47.83	3	209	24	92	2e-11	73.2	PREDICTED: putative beta-carotene-binding protein-like [Nasonia vitripennis]
Locus_174_Transcript_3/8_Confidence_0.048_Length_338	gi|156546394|ref|XP_001607814.1|	61.54	51	206	25	76	1e-10	70.1	PREDICTED: circadian clock-controlled protein-like [Nasonia vitripennis]
Locus_174_Transcript_3/8_Confidence_0.048_Length_338	gi|389609081|dbj|BAM18152.1|	48.57	6	206	28	97	2e-10	69.7	takeout/JHBP like protein [Papilio xuthus]
Locus_174_Transcript_3/8_Confidence_0.048_Length_338	gi|242022233|ref|XP_002431545.1|	52.86	3	206	27	96	2e-10	69.7	high affinity nuclear juvenile hormone binding protein, putative [Pediculus humanus corporis]<>high affinity nuclear juvenile hormone binding protein, putative [Pediculus humanus corporis]
Locus_174_Transcript_4/8_Confidence_0.137_Length_816	gi|389609081|dbj|BAM18152.1|	39.6	55	492	2	150	7e-36	117	takeout/JHBP like protein [Papilio xuthus]
Locus_174_Transcript_4/8_Confidence_0.137_Length_816	gi|389609081|dbj|BAM18152.1|	40.51	551	787	170	247	7e-36	59.3	takeout/JHBP like protein [Papilio xuthus]
Locus_174_Transcript_4/8_Confidence_0.137_Length_816	gi|389609339|dbj|BAM18281.1|	47.73	88	474	5	136	1e-33	128	takeout/JHBP like protein [Papilio xuthus]
Locus_174_Transcript_4/8_Confidence_0.137_Length_816	gi|389609339|dbj|BAM18281.1|	31.65	551	787	162	239	1e-33	41.6	takeout/JHBP like protein [Papilio xuthus]
Locus_174_Transcript_4/8_Confidence_0.137_Length_816	gi|91082781|ref|XP_966810.1|	40.14	76	489	6	147	2e-29	109	PREDICTED: similar to CG14661 CG14661-PA [Tribolium castaneum]<>hypothetical protein TcasGA2_TC014248 [Tribolium castaneum]
Locus_174_Transcript_5/8_Confidence_0.137_Length_834	gi|389609339|dbj|BAM18281.1|	47.73	88	474	5	136	4e-28	128	takeout/JHBP like protein [Papilio xuthus]
Locus_174_Transcript_5/8_Confidence_0.137_Length_834	gi|389609339|dbj|BAM18281.1|	34.62	551	628	162	187	4e-28	23.1	takeout/JHBP like protein [Papilio xuthus]
Locus_174_Transcript_5/8_Confidence_0.137_Length_834	gi|389609081|dbj|BAM18152.1|	39.6	55	492	2	150	7e-27	117	takeout/JHBP like protein [Papilio xuthus]
Locus_174_Transcript_5/8_Confidence_0.137_Length_834	gi|389609081|dbj|BAM18152.1|	31.25	551	646	170	201	7e-27	29.3	takeout/JHBP like protein [Papilio xuthus]
Locus_174_Transcript_5/8_Confidence_0.137_Length_834	gi|91082781|ref|XP_966810.1|	40.14	76	489	6	147	8e-25	109	PREDICTED: similar to CG14661 CG14661-PA [Tribolium castaneum]<>hypothetical protein TcasGA2_TC014248 [Tribolium castaneum]
Locus_174_Transcript_6/8_Confidence_0.185_Length_911	gi|389609081|dbj|BAM18152.1|	39.6	55	492	2	150	9e-36	117	takeout/JHBP like protein [Papilio xuthus]
Locus_174_Transcript_6/8_Confidence_0.185_Length_911	gi|389609081|dbj|BAM18152.1|	40.51	551	787	170	247	9e-36	59.3	takeout/JHBP like protein [Papilio xuthus]
Locus_174_Transcript_6/8_Confidence_0.185_Length_911	gi|389609339|dbj|BAM18281.1|	47.73	88	474	5	136	1e-33	128	takeout/JHBP like protein [Papilio xuthus]
Locus_174_Transcript_6/8_Confidence_0.185_Length_911	gi|389609339|dbj|BAM18281.1|	31.65	551	787	162	239	1e-33	41.6	takeout/JHBP like protein [Papilio xuthus]
Locus_174_Transcript_6/8_Confidence_0.185_Length_911	gi|91082781|ref|XP_966810.1|	40.14	76	489	6	147	2e-29	109	PREDICTED: similar to CG14661 CG14661-PA [Tribolium castaneum]<>hypothetical protein TcasGA2_TC014248 [Tribolium castaneum]
Locus_174_Transcript_7/8_Confidence_0.258_Length_1437	gi|389609081|dbj|BAM18152.1|	39.6	55	492	2	150	4e-37	117	takeout/JHBP like protein [Papilio xuthus]
Locus_174_Transcript_7/8_Confidence_0.258_Length_1437	gi|389609081|dbj|BAM18152.1|	41.46	551	796	170	250	4e-37	64.7	takeout/JHBP like protein [Papilio xuthus]
Locus_174_Transcript_7/8_Confidence_0.258_Length_1437	gi|389609081|dbj|BAM18152.1|	37.31	1010	1411	119	250	6e-14	84.3	takeout/JHBP like protein [Papilio xuthus]
Locus_174_Transcript_7/8_Confidence_0.258_Length_1437	gi|389609339|dbj|BAM18281.1|	47.73	88	474	5	136	9e-35	128	takeout/JHBP like protein [Papilio xuthus]
Locus_174_Transcript_7/8_Confidence_0.258_Length_1437	gi|389609339|dbj|BAM18281.1|	33.33	551	793	162	241	9e-35	46.6	takeout/JHBP like protein [Papilio xuthus]
Locus_174_Transcript_8/8_Confidence_0.169_Length_948	gi|389609081|dbj|BAM18152.1|	39.6	55	492	2	150	1e-35	117	takeout/JHBP like protein [Papilio xuthus]
Locus_174_Transcript_8/8_Confidence_0.169_Length_948	gi|389609081|dbj|BAM18152.1|	40.51	551	787	170	247	1e-35	59.3	takeout/JHBP like protein [Papilio xuthus]
Locus_174_Transcript_8/8_Confidence_0.169_Length_948	gi|389609339|dbj|BAM18281.1|	47.73	88	474	5	136	1e-33	128	takeout/JHBP like protein [Papilio xuthus]
Locus_174_Transcript_8/8_Confidence_0.169_Length_948	gi|389609339|dbj|BAM18281.1|	31.65	551	787	162	239	1e-33	41.6	takeout/JHBP like protein [Papilio xuthus]
Locus_174_Transcript_8/8_Confidence_0.169_Length_948	gi|91082781|ref|XP_966810.1|	40.14	76	489	6	147	2e-29	109	PREDICTED: similar to CG14661 CG14661-PA [Tribolium castaneum]<>hypothetical protein TcasGA2_TC014248 [Tribolium castaneum]
Locus_175_Transcript_1/39_Confidence_1.000_Length_311	gi|125901787|gb|ABN58714.1|	49.02	4	309	532	633	2e-21	105	pol-like protein [Biomphalaria glabrata]
Locus_175_Transcript_1/39_Confidence_1.000_Length_311	gi|283590|pir||PC1123	48.04	4	309	387	488	7e-21	104	hypothetical protein - bloodfluke planorb (fragment)
Locus_175_Transcript_1/39_Confidence_1.000_Length_311	gi|328709452|ref|XP_003243964.1|	42.16	4	309	257	358	7e-19	97.8	PREDICTED: hypothetical protein LOC100568954 [Acyrthosiphon pisum]
Locus_175_Transcript_1/39_Confidence_1.000_Length_311	gi|270016862|gb|EFA13308.1|	45	10	309	19	118	1e-17	94	hypothetical protein TcasGA2_TC012934 [Tribolium castaneum]
Locus_175_Transcript_1/39_Confidence_1.000_Length_311	gi|270002674|gb|EEZ99121.1|	45	10	309	19	118	2e-17	93.2	hypothetical protein TcasGA2_TC005227 [Tribolium castaneum]
Locus_175_Transcript_3/39_Confidence_1.000_Length_589	gi|307176612|gb|EFN66080.1|	47.79	79	486	2	134	9e-23	111	Syntaxin-12 [Camponotus floridanus]
Locus_175_Transcript_3/39_Confidence_1.000_Length_589	gi|383855582|ref|XP_003703289.1|	47.14	79	492	2	136	6e-22	108	PREDICTED: syntaxin-12-like [Megachile rotundata]
Locus_175_Transcript_3/39_Confidence_1.000_Length_589	gi|340715351|ref|XP_003396179.1|	47.73	91	486	6	134	3e-21	106	PREDICTED: syntaxin-12-like [Bombus terrestris]<>PREDICTED: syntaxin-12-like [Bombus impatiens]
Locus_175_Transcript_3/39_Confidence_1.000_Length_589	gi|332022054|gb|EGI62379.1|	45.32	70	486	38	173	8e-21	104	Syntaxin-12 [Acromyrmex echinatior]
Locus_175_Transcript_3/39_Confidence_1.000_Length_589	gi|307197022|gb|EFN78394.1|	44.85	79	486	2	134	1e-20	103	Syntaxin-12 [Harpegnathos saltator]
Locus_175_Transcript_4/39_Confidence_1.000_Length_609	gi|242012194|ref|XP_002426820.1|	75.74	2	607	299	500	9e-85	317	ATP-dependent metalloprotease, putative [Pediculus humanus corporis]<>ATP-dependent metalloprotease, putative [Pediculus humanus corporis]
Locus_175_Transcript_4/39_Confidence_1.000_Length_609	gi|91086165|ref|XP_970259.1|	79.21	2	607	465	665	9e-85	317	PREDICTED: similar to GA17483-PA [Tribolium castaneum]<>hypothetical protein TcasGA2_TC009202 [Tribolium castaneum]
Locus_175_Transcript_4/39_Confidence_1.000_Length_609	gi|321458492|gb|EFX69559.1|	75.74	2	607	449	650	1e-83	313	hypothetical protein DAPPUDRAFT_202764 [Daphnia pulex]
Locus_175_Transcript_4/39_Confidence_1.000_Length_609	gi|195426391|ref|XP_002061318.1|	74.75	2	607	507	707	4e-83	311	GK20855 [Drosophila willistoni]<>GK20855 [Drosophila willistoni]
Locus_175_Transcript_4/39_Confidence_1.000_Length_609	gi|195028710|ref|XP_001987219.1|	74.26	2	607	509	709	1e-82	310	GH20092 [Drosophila grimshawi]<>GH20092 [Drosophila grimshawi]
Locus_175_Transcript_5/39_Confidence_1.000_Length_323	gi|221105059|ref|XP_002170104.1|	46.73	2	322	988	1093	2e-19	99.8	PREDICTED: similar to piggyBac transposase Uribo1 [Hydra magnipapillata]
Locus_175_Transcript_5/39_Confidence_1.000_Length_323	gi|221109863|ref|XP_002170829.1|	43.93	2	322	97	202	8e-18	94.4	PREDICTED: similar to piggyBac transposase Uribo1 [Hydra magnipapillata]
Locus_175_Transcript_5/39_Confidence_1.000_Length_323	gi|357606667|gb|EHJ65164.1|	40.95	8	322	64	167	1e-16	90.1	putative piggyBac transposase Uribo1 [Danaus plexippus]
Locus_175_Transcript_5/39_Confidence_1.000_Length_323	gi|383865548|ref|XP_003708235.1|	42.16	17	322	331	431	5e-14	81.6	PREDICTED: piggyBac transposable element-derived protein 4-like [Megachile rotundata]
Locus_175_Transcript_5/39_Confidence_1.000_Length_323	gi|357601612|gb|EHJ63096.1|	40.2	17	322	109	209	1e-13	80.5	putative piggyBac transposase Uribo1 [Danaus plexippus]
Locus_175_Transcript_6/39_Confidence_1.000_Length_363	gi|328699079|ref|XP_001946696.2|	44.44	3	299	366	464	7e-19	97.8	PREDICTED: facilitated trehalose transporter Tret1-like [Acyrthosiphon pisum]
Locus_175_Transcript_6/39_Confidence_1.000_Length_363	gi|328713900|ref|XP_003245205.1|	40.18	3	329	424	535	4e-16	88.6	PREDICTED: facilitated trehalose transporter Tret1-like isoform 2 [Acyrthosiphon pisum]
Locus_175_Transcript_6/39_Confidence_1.000_Length_363	gi|193598971|ref|XP_001946430.1|	40.18	3	329	461	572	4e-16	88.6	PREDICTED: facilitated trehalose transporter Tret1-like isoform 3 [Acyrthosiphon pisum]
Locus_175_Transcript_6/39_Confidence_1.000_Length_363	gi|66500808|ref|XP_397016.2|	42.86	3	275	432	522	5e-16	88.2	PREDICTED: facilitated trehalose transporter Tret1-like [Apis mellifera]
Locus_175_Transcript_6/39_Confidence_1.000_Length_363	gi|307182574|gb|EFN69767.1|	41.94	3	281	356	448	7e-16	87.8	Sugar transporter ERD6-like 16 [Camponotus floridanus]
Locus_175_Transcript_7/39_Confidence_1.000_Length_363	gi|328699079|ref|XP_001946696.2|	44.44	65	361	366	464	7e-19	97.8	PREDICTED: facilitated trehalose transporter Tret1-like [Acyrthosiphon pisum]
Locus_175_Transcript_7/39_Confidence_1.000_Length_363	gi|328713900|ref|XP_003245205.1|	40.18	35	361	424	535	4e-16	88.6	PREDICTED: facilitated trehalose transporter Tret1-like isoform 2 [Acyrthosiphon pisum]
Locus_175_Transcript_7/39_Confidence_1.000_Length_363	gi|193598971|ref|XP_001946430.1|	40.18	35	361	461	572	4e-16	88.6	PREDICTED: facilitated trehalose transporter Tret1-like isoform 3 [Acyrthosiphon pisum]
Locus_175_Transcript_7/39_Confidence_1.000_Length_363	gi|66500808|ref|XP_397016.2|	42.86	89	361	432	522	5e-16	88.2	PREDICTED: facilitated trehalose transporter Tret1-like [Apis mellifera]
Locus_175_Transcript_7/39_Confidence_1.000_Length_363	gi|307182574|gb|EFN69767.1|	41.94	83	361	356	448	7e-16	87.8	Sugar transporter ERD6-like 16 [Camponotus floridanus]
Locus_175_Transcript_8/39_Confidence_1.000_Length_455	gi|221105059|ref|XP_002170104.1|	40.62	2	385	778	901	2e-23	112	PREDICTED: similar to piggyBac transposase Uribo1 [Hydra magnipapillata]
Locus_175_Transcript_8/39_Confidence_1.000_Length_455	gi|221105059|ref|XP_002170104.1|	39.84	2	385	548	671	8e-23	110	PREDICTED: similar to piggyBac transposase Uribo1 [Hydra magnipapillata]
Locus_175_Transcript_8/39_Confidence_1.000_Length_455	gi|221123725|ref|XP_002162345.1|	41.48	2	397	258	392	2e-22	109	PREDICTED: similar to piggyBac transposase Uribo1 [Hydra magnipapillata]
Locus_175_Transcript_8/39_Confidence_1.000_Length_455	gi|307213372|gb|EFN88817.1|	43.7	2	358	3	119	7e-22	107	PiggyBac transposable element-derived protein 4 [Harpegnathos saltator]
Locus_175_Transcript_8/39_Confidence_1.000_Length_455	gi|158148985|dbj|BAF82026.1|	40.62	2	379	151	278	3e-21	105	piggyBac transposase Uribo2 [Xenopus (Silurana) tropicalis]
Locus_175_Transcript_9/39_Confidence_1.000_Length_311	gi|125901787|gb|ABN58714.1|	49.02	3	308	532	633	2e-21	105	pol-like protein [Biomphalaria glabrata]
Locus_175_Transcript_9/39_Confidence_1.000_Length_311	gi|283590|pir||PC1123	48.04	3	308	387	488	7e-21	104	hypothetical protein - bloodfluke planorb (fragment)
Locus_175_Transcript_9/39_Confidence_1.000_Length_311	gi|328709452|ref|XP_003243964.1|	42.16	3	308	257	358	7e-19	97.8	PREDICTED: hypothetical protein LOC100568954 [Acyrthosiphon pisum]
Locus_175_Transcript_9/39_Confidence_1.000_Length_311	gi|270016862|gb|EFA13308.1|	45	3	302	19	118	1e-17	94	hypothetical protein TcasGA2_TC012934 [Tribolium castaneum]
Locus_175_Transcript_9/39_Confidence_1.000_Length_311	gi|270002674|gb|EEZ99121.1|	45	3	302	19	118	2e-17	93.2	hypothetical protein TcasGA2_TC005227 [Tribolium castaneum]
Locus_175_Transcript_10/39_Confidence_1.000_Length_355	gi|383849449|ref|XP_003700357.1|	82.05	3	353	150	266	2e-36	156	PREDICTED: uncharacterized protein C19orf29-like [Megachile rotundata]
Locus_175_Transcript_10/39_Confidence_1.000_Length_355	gi|380025018|ref|XP_003696278.1|	82.05	3	353	147	263	3e-36	155	PREDICTED: uncharacterized protein C19orf29-like [Apis florea]
Locus_175_Transcript_10/39_Confidence_1.000_Length_355	gi|350418869|ref|XP_003491995.1|	82.05	3	353	152	268	3e-36	155	PREDICTED: uncharacterized protein C19orf29-like isoform 1 [Bombus impatiens]<>PREDICTED: uncharacterized protein C19orf29-like isoform 2 [Bombus impatiens]
Locus_175_Transcript_10/39_Confidence_1.000_Length_355	gi|340713929|ref|XP_003395486.1|	82.05	3	353	152	268	3e-36	155	PREDICTED: uncharacterized protein C19orf29-like isoform 1 [Bombus terrestris]<>PREDICTED: uncharacterized protein C19orf29-like isoform 2 [Bombus terrestris]
Locus_175_Transcript_10/39_Confidence_1.000_Length_355	gi|328781817|ref|XP_624972.3|	82.05	3	353	148	264	3e-36	155	PREDICTED: LOW QUALITY PROTEIN: uncharacterized protein C19orf29 isoform 2 [Apis mellifera]
Locus_175_Transcript_16/39_Confidence_1.000_Length_589	gi|307176612|gb|EFN66080.1|	47.79	104	511	2	134	9e-23	111	Syntaxin-12 [Camponotus floridanus]
Locus_175_Transcript_16/39_Confidence_1.000_Length_589	gi|383855582|ref|XP_003703289.1|	47.14	98	511	2	136	6e-22	108	PREDICTED: syntaxin-12-like [Megachile rotundata]
Locus_175_Transcript_16/39_Confidence_1.000_Length_589	gi|340715351|ref|XP_003396179.1|	47.73	104	499	6	134	3e-21	106	PREDICTED: syntaxin-12-like [Bombus terrestris]<>PREDICTED: syntaxin-12-like [Bombus impatiens]
Locus_175_Transcript_16/39_Confidence_1.000_Length_589	gi|332022054|gb|EGI62379.1|	45.32	104	520	38	173	8e-21	104	Syntaxin-12 [Acromyrmex echinatior]
Locus_175_Transcript_16/39_Confidence_1.000_Length_589	gi|307197022|gb|EFN78394.1|	44.85	104	511	2	134	1e-20	103	Syntaxin-12 [Harpegnathos saltator]
Locus_175_Transcript_17/39_Confidence_1.000_Length_805	gi|195926978|dbj|BAG68376.1|	33.46	8	772	9	255	6e-37	159	polyprotein [Bombyx mori]
Locus_175_Transcript_17/39_Confidence_1.000_Length_805	gi|328710796|ref|XP_003244361.1|	27.84	8	769	7	271	2e-16	91.3	PREDICTED: hypothetical protein LOC100574452 [Acyrthosiphon pisum]
Locus_175_Transcript_17/39_Confidence_1.000_Length_805	gi|339240777|ref|XP_003376314.1|	25.25	8	595	7	203	4e-14	83.6	hypothetical protein Tsp_00527 [Trichinella spiralis]<>hypothetical protein Tsp_00527 [Trichinella spiralis]
Locus_175_Transcript_17/39_Confidence_1.000_Length_805	gi|270009808|gb|EFA06256.1|	25.93	32	754	16	236	5e-13	80.1	hypothetical protein TcasGA2_TC009115 [Tribolium castaneum]
Locus_175_Transcript_17/39_Confidence_1.000_Length_805	gi|189239114|ref|XP_001813413.1|	25.93	32	754	16	236	5e-13	80.1	PREDICTED: similar to copia-type polyprotein, putative [Tribolium castaneum]
Locus_175_Transcript_18/39_Confidence_1.000_Length_459	gi|298204337|gb|ADI61817.1|	41.82	130	459	496	605	2e-13	79.3	endonuclease-reverse transcriptase [Bombyx mori]
Locus_175_Transcript_18/39_Confidence_1.000_Length_459	gi|390363511|ref|XP_001201605.2|	39.13	115	459	440	554	3e-13	79	PREDICTED: uncharacterized protein LOC764941 [Strongylocentrotus purpuratus]
Locus_175_Transcript_18/39_Confidence_1.000_Length_459	gi|76154385|gb|AAX25872.2|	37.27	130	459	228	337	5e-13	78.2	SJCHGC09318 protein [Schistosoma japonicum]
Locus_175_Transcript_18/39_Confidence_1.000_Length_459	gi|298204339|gb|ADI61818.1|	40.91	130	459	498	607	7e-13	77.8	endonuclease-reverse transcriptase [Bombyx mori]
Locus_175_Transcript_18/39_Confidence_1.000_Length_459	gi|328704053|ref|XP_003242389.1|	40.48	130	381	377	460	1e-12	74.3	PREDICTED: hypothetical protein LOC100575656 [Acyrthosiphon pisum]
Locus_175_Transcript_19/39_Confidence_1.000_Length_303	gi|328789374|ref|XP_003251267.1|	71.29	2	301	378	478	1e-38	163	PREDICTED: oxysterol-binding protein-related protein 9-like isoform 1 [Apis mellifera]
Locus_175_Transcript_19/39_Confidence_1.000_Length_303	gi|328789376|ref|XP_624997.3|	71.29	2	301	387	487	1e-38	163	PREDICTED: oxysterol-binding protein-related protein 9-like isoform 2 [Apis mellifera]
Locus_175_Transcript_19/39_Confidence_1.000_Length_303	gi|380026383|ref|XP_003696931.1|	70.3	2	301	378	478	4e-38	161	PREDICTED: oxysterol-binding protein-related protein 9 [Apis florea]
Locus_175_Transcript_19/39_Confidence_1.000_Length_303	gi|350423521|ref|XP_003493507.1|	70.3	2	301	390	490	8e-38	160	PREDICTED: oxysterol-binding protein-related protein 9-like [Bombus impatiens]
Locus_175_Transcript_19/39_Confidence_1.000_Length_303	gi|340710262|ref|XP_003393712.1|	70.3	2	301	390	490	8e-38	160	PREDICTED: oxysterol-binding protein-related protein 9-like [Bombus terrestris]
Locus_175_Transcript_20/39_Confidence_1.000_Length_303	gi|328789374|ref|XP_003251267.1|	71.29	3	302	378	478	1e-38	163	PREDICTED: oxysterol-binding protein-related protein 9-like isoform 1 [Apis mellifera]
Locus_175_Transcript_20/39_Confidence_1.000_Length_303	gi|328789376|ref|XP_624997.3|	71.29	3	302	387	487	1e-38	163	PREDICTED: oxysterol-binding protein-related protein 9-like isoform 2 [Apis mellifera]
Locus_175_Transcript_20/39_Confidence_1.000_Length_303	gi|380026383|ref|XP_003696931.1|	70.3	3	302	378	478	4e-38	161	PREDICTED: oxysterol-binding protein-related protein 9 [Apis florea]
Locus_175_Transcript_20/39_Confidence_1.000_Length_303	gi|350423521|ref|XP_003493507.1|	70.3	3	302	390	490	8e-38	160	PREDICTED: oxysterol-binding protein-related protein 9-like [Bombus impatiens]
Locus_175_Transcript_20/39_Confidence_1.000_Length_303	gi|340710262|ref|XP_003393712.1|	70.3	3	302	390	490	8e-38	160	PREDICTED: oxysterol-binding protein-related protein 9-like [Bombus terrestris]
Locus_175_Transcript_25/39_Confidence_1.000_Length_805	gi|195926978|dbj|BAG68376.1|	33.46	34	798	9	255	6e-37	159	polyprotein [Bombyx mori]
Locus_175_Transcript_25/39_Confidence_1.000_Length_805	gi|328710796|ref|XP_003244361.1|	27.84	37	798	7	271	2e-16	91.3	PREDICTED: hypothetical protein LOC100574452 [Acyrthosiphon pisum]
[truncated: 50,863 more rows]

## Sheet: C_ubica
Query Seq-id	Subject Seq-id	Percentage of identical matches	Start of alignment in query	End of alignment in query	Start of alignment in subject	End of alignment in subject	E-value	Bit score	Subject titles
Locus_1_Transcript_1/5_Confidence_0.400_Length_556	gi|198461141|ref|XP_002135891.1|	53.8	72	545	3	160	2e-38	162	GA22538 [Drosophila pseudoobscura pseudoobscura]<>GA22538 [Drosophila pseudoobscura pseudoobscura]
Locus_1_Transcript_1/5_Confidence_0.400_Length_556	gi|198461105|ref|XP_002135895.1|	49.68	72	542	10	166	1e-34	150	GA25168 [Drosophila pseudoobscura pseudoobscura]<>GA25168 [Drosophila pseudoobscura pseudoobscura]
Locus_1_Transcript_1/5_Confidence_0.400_Length_556	gi|9369279|emb|CAB99192.1|	50.65	75	536	637	790	2e-33	140	endonuclease/reverse transcriptase [Drosophila melanogaster]
Locus_1_Transcript_1/5_Confidence_0.400_Length_556	gi|9369279|emb|CAB99192.1|	62.5	10	57	616	631	2e-33	26.6	endonuclease/reverse transcriptase [Drosophila melanogaster]
Locus_1_Transcript_1/5_Confidence_0.400_Length_556	gi|195454767|ref|XP_002074394.1|	45.7	90	542	1	151	3e-31	139	GK10541 [Drosophila willistoni]<>GK10541 [Drosophila willistoni]
Locus_1_Transcript_2/5_Confidence_0.650_Length_778	gi|198461141|ref|XP_002135891.1|	48.65	227	766	67	251	1e-40	156	GA22538 [Drosophila pseudoobscura pseudoobscura]<>GA22538 [Drosophila pseudoobscura pseudoobscura]
Locus_1_Transcript_2/5_Confidence_0.650_Length_778	gi|198461141|ref|XP_002135891.1|	70.83	72	143	3	26	1e-40	36.6	GA22538 [Drosophila pseudoobscura pseudoobscura]<>GA22538 [Drosophila pseudoobscura pseudoobscura]
Locus_1_Transcript_2/5_Confidence_0.650_Length_778	gi|33285936|gb|AAQ01583.1|	46.49	227	778	15	199	5e-39	166	reverse transcriptase [Aedes albopictus]
Locus_1_Transcript_2/5_Confidence_0.650_Length_778	gi|195454767|ref|XP_002074394.1|	44.62	227	766	59	244	2e-35	147	GK10541 [Drosophila willistoni]<>GK10541 [Drosophila willistoni]
Locus_1_Transcript_2/5_Confidence_0.650_Length_778	gi|195454767|ref|XP_002074394.1|	65	90	149	1	20	2e-35	28.5	GK10541 [Drosophila willistoni]<>GK10541 [Drosophila willistoni]
Locus_1_Transcript_3/5_Confidence_0.350_Length_445	gi|198461105|ref|XP_002135895.1|	52.42	72	443	10	133	5e-28	128	GA25168 [Drosophila pseudoobscura pseudoobscura]<>GA25168 [Drosophila pseudoobscura pseudoobscura]
Locus_1_Transcript_3/5_Confidence_0.350_Length_445	gi|198461141|ref|XP_002135891.1|	54.03	72	443	3	126	5e-28	128	GA22538 [Drosophila pseudoobscura pseudoobscura]<>GA22538 [Drosophila pseudoobscura pseudoobscura]
Locus_1_Transcript_3/5_Confidence_0.350_Length_445	gi|9369279|emb|CAB99192.1|	52.03	75	443	637	759	3e-26	116	endonuclease/reverse transcriptase [Drosophila melanogaster]
Locus_1_Transcript_3/5_Confidence_0.350_Length_445	gi|9369279|emb|CAB99192.1|	62.5	10	57	616	631	3e-26	26.6	endonuclease/reverse transcriptase [Drosophila melanogaster]
Locus_1_Transcript_3/5_Confidence_0.350_Length_445	gi|198470328|ref|XP_002133425.1|	55.56	72	395	118	225	1e-23	113	GA22823 [Drosophila pseudoobscura pseudoobscura]<>GA22823 [Drosophila pseudoobscura pseudoobscura]
Locus_1_Transcript_4/5_Confidence_0.300_Length_445	gi|198461105|ref|XP_002135895.1|	51.22	72	440	10	132	2e-26	123	GA25168 [Drosophila pseudoobscura pseudoobscura]<>GA25168 [Drosophila pseudoobscura pseudoobscura]
Locus_1_Transcript_4/5_Confidence_0.300_Length_445	gi|198461141|ref|XP_002135891.1|	53.66	72	440	3	125	2e-26	123	GA22538 [Drosophila pseudoobscura pseudoobscura]<>GA22538 [Drosophila pseudoobscura pseudoobscura]
Locus_1_Transcript_4/5_Confidence_0.300_Length_445	gi|9369279|emb|CAB99192.1|	51.64	75	440	637	758	5e-25	112	endonuclease/reverse transcriptase [Drosophila melanogaster]
Locus_1_Transcript_4/5_Confidence_0.300_Length_445	gi|9369279|emb|CAB99192.1|	62.5	10	57	616	631	5e-25	26.6	endonuclease/reverse transcriptase [Drosophila melanogaster]
Locus_1_Transcript_4/5_Confidence_0.300_Length_445	gi|198470328|ref|XP_002133425.1|	52.78	72	395	118	225	1e-21	107	GA22823 [Drosophila pseudoobscura pseudoobscura]<>GA22823 [Drosophila pseudoobscura pseudoobscura]
Locus_1_Transcript_5/5_Confidence_0.700_Length_815	gi|198461141|ref|XP_002135891.1|	51	72	803	3	251	4e-56	223	GA22538 [Drosophila pseudoobscura pseudoobscura]<>GA22538 [Drosophila pseudoobscura pseudoobscura]
Locus_1_Transcript_5/5_Confidence_0.700_Length_815	gi|195454767|ref|XP_002074394.1|	46.31	90	803	1	244	1e-50	204	GK10541 [Drosophila willistoni]<>GK10541 [Drosophila willistoni]
Locus_1_Transcript_5/5_Confidence_0.700_Length_815	gi|195467352|ref|XP_002076019.1|	41.53	75	815	11	258	7e-46	189	GK21198 [Drosophila willistoni]<>GK21198 [Drosophila willistoni]
Locus_1_Transcript_5/5_Confidence_0.700_Length_815	gi|9369279|emb|CAB99192.1|	43.21	75	803	637	876	9e-46	183	endonuclease/reverse transcriptase [Drosophila melanogaster]
Locus_1_Transcript_5/5_Confidence_0.700_Length_815	gi|9369279|emb|CAB99192.1|	62.5	10	57	616	631	9e-46	26.6	endonuclease/reverse transcriptase [Drosophila melanogaster]
Locus_3_Transcript_1/1_Confidence_0.750_Length_716	gi|121543849|gb|ABM55589.1|	83.45	92	508	1	139	5e-62	242	putative ribosomal protein S11 [Maconellicoccus hirsutus]
Locus_3_Transcript_1/1_Confidence_0.750_Length_716	gi|240849484|ref|NP_001155823.1|	84.17	92	508	1	139	1e-61	241	40S ribosomal protein S11 [Acyrthosiphon pisum]<>ACYPI009948 [Acyrthosiphon pisum]
Locus_3_Transcript_1/1_Confidence_0.750_Length_716	gi|149898798|gb|ABR27861.1|	82.35	101	508	47	181	2e-60	236	40S ribosomal protein S11 [Triatoma infestans]
Locus_3_Transcript_1/1_Confidence_0.750_Length_716	gi|121512014|gb|ABM55458.1|	81.29	92	508	1	139	7e-60	235	ribosomal protein S11-2 [Xenopsylla cheopis]
Locus_3_Transcript_1/1_Confidence_0.750_Length_716	gi|50344480|emb|CAH04326.1|	79.86	92	508	1	139	1e-59	234	S11e ribosomal protein [Cicindela littoralis]
Locus_7_Transcript_1/36_Confidence_1.000_Length_338	gi|313760825|gb|ADR79389.1|	83.93	1	336	889	1000	4e-52	208	polyprotein [Picorna-like virus Eptesicus fuscus/P1/InV1/IT/USA/2009]
Locus_7_Transcript_1/36_Confidence_1.000_Length_338	gi|384563046|gb|AFI08277.1|	42.86	4	336	2350	2461	5e-17	91.7	polyprotein [Sacbrood virus]
Locus_7_Transcript_1/36_Confidence_1.000_Length_338	gi|307148860|gb|ADN38255.1|	42.86	4	336	2338	2449	5e-17	91.7	polyprotein [Sacbrood virus CSBV-LN/China/2009]
Locus_7_Transcript_1/36_Confidence_1.000_Length_338	gi|18766569|gb|AAL79021.1|AF469603_1	42.86	4	336	2351	2462	6e-17	91.3	polyprotein [sacbrood virus]
Locus_7_Transcript_1/36_Confidence_1.000_Length_338	gi|9632406|ref|NP_049374.1|	42.86	4	336	2349	2460	6e-17	91.3	polyprotein [Sacbrood virus]<>polyprotein [sacbrood virus]
Locus_7_Transcript_2/36_Confidence_1.000_Length_338	gi|313760825|gb|ADR79389.1|	83.93	3	338	889	1000	4e-52	208	polyprotein [Picorna-like virus Eptesicus fuscus/P1/InV1/IT/USA/2009]
Locus_7_Transcript_2/36_Confidence_1.000_Length_338	gi|384563046|gb|AFI08277.1|	42.86	3	335	2350	2461	5e-17	91.7	polyprotein [Sacbrood virus]
Locus_7_Transcript_2/36_Confidence_1.000_Length_338	gi|307148860|gb|ADN38255.1|	42.86	3	335	2338	2449	5e-17	91.7	polyprotein [Sacbrood virus CSBV-LN/China/2009]
Locus_7_Transcript_2/36_Confidence_1.000_Length_338	gi|18766569|gb|AAL79021.1|AF469603_1	42.86	3	335	2351	2462	6e-17	91.3	polyprotein [sacbrood virus]
Locus_7_Transcript_2/36_Confidence_1.000_Length_338	gi|9632406|ref|NP_049374.1|	42.86	3	335	2349	2460	6e-17	91.3	polyprotein [Sacbrood virus]<>polyprotein [sacbrood virus]
Locus_7_Transcript_3/36_Confidence_1.000_Length_311	gi|384563048|gb|AFI08278.1|	57.32	63	308	1377	1458	2e-19	99.4	polyprotein [Sacbrood virus]
Locus_7_Transcript_3/36_Confidence_1.000_Length_311	gi|326631789|gb|ADZ98922.1|	57.32	63	308	1377	1458	2e-19	99.4	polyprotein [Sacbrood virus]
Locus_7_Transcript_3/36_Confidence_1.000_Length_311	gi|18766569|gb|AAL79021.1|AF469603_1	57.32	63	308	1394	1475	2e-19	99.4	polyprotein [sacbrood virus]
Locus_7_Transcript_3/36_Confidence_1.000_Length_311	gi|9632406|ref|NP_049374.1|	57.32	63	308	1393	1474	3e-19	99	polyprotein [Sacbrood virus]<>polyprotein [sacbrood virus]
Locus_7_Transcript_3/36_Confidence_1.000_Length_311	gi|384563046|gb|AFI08277.1|	56.1	63	308	1394	1475	1e-18	96.7	polyprotein [Sacbrood virus]
Locus_7_Transcript_4/36_Confidence_1.000_Length_332	gi|313760825|gb|ADR79389.1|	73.08	3	311	2	105	5e-36	154	polyprotein [Picorna-like virus Eptesicus fuscus/P1/InV1/IT/USA/2009]
Locus_7_Transcript_5/36_Confidence_1.000_Length_400	gi|306993878|gb|ADN19845.1|	94.92	45	398	102	219	8e-49	197	cytochrome oxidase subunit 1 [Coenus delius]
Locus_7_Transcript_5/36_Confidence_1.000_Length_400	gi|374092773|gb|AEY83953.1|	94.07	45	398	102	219	2e-48	196	cytochrome c oxidase subunit I, partial (mitochondrion) [Oechalia schellenbergii]
Locus_7_Transcript_5/36_Confidence_1.000_Length_400	gi|306994244|gb|ADN20028.1|	94.07	45	398	102	219	2e-48	196	cytochrome oxidase subunit 1 [Holcostethus tristis]
Locus_7_Transcript_5/36_Confidence_1.000_Length_400	gi|306994240|gb|ADN20026.1|	94.07	45	398	78	195	2e-48	196	cytochrome oxidase subunit 1 [Holcostethus abbreviatus]
Locus_7_Transcript_5/36_Confidence_1.000_Length_400	gi|306994238|gb|ADN20025.1|	94.07	45	398	95	212	2e-48	196	cytochrome oxidase subunit 1 [Holcostethus abbreviatus]
Locus_7_Transcript_6/36_Confidence_1.000_Length_332	gi|306995304|gb|ADN20558.1|	91.4	3	281	40	132	3e-39	165	cytochrome oxidase subunit 1 [Prionosoma podopioides]
Locus_7_Transcript_6/36_Confidence_1.000_Length_332	gi|345652401|gb|AEO15182.1|	87.1	3	281	55	147	2e-37	159	cytochrome c oxidase subunit I [Plagiodera versicolora]
Locus_7_Transcript_6/36_Confidence_1.000_Length_332	gi|358023176|gb|AEU03969.1|	87.1	3	281	57	149	2e-37	159	cytochrome oxidase subunit I, partial (mitochondrion) [Nezara viridula]
Locus_7_Transcript_6/36_Confidence_1.000_Length_332	gi|306995598|gb|ADN20705.1|	87.1	3	281	64	156	2e-37	159	cytochrome oxidase subunit 1 [Thyanta pallidovirens]
Locus_7_Transcript_6/36_Confidence_1.000_Length_332	gi|306995596|gb|ADN20704.1|	87.1	3	281	56	148	2e-37	159	cytochrome oxidase subunit 1 [Thyanta pallidovirens]
Locus_7_Transcript_7/36_Confidence_1.000_Length_332	gi|262073492|gb|ACY09591.1|	72.73	101	199	1	33	6e-14	50.8	cytochrome oxidase subunit 1, partial (mitochondrion) [Chlorochroa sp. DIMC104-09]
Locus_7_Transcript_7/36_Confidence_1.000_Length_332	gi|262073492|gb|ACY09591.1|	91.3	3	71	43	65	6e-14	46.6	cytochrome oxidase subunit 1, partial (mitochondrion) [Chlorochroa sp. DIMC104-09]
Locus_7_Transcript_7/36_Confidence_1.000_Length_332	gi|262073492|gb|ACY09591.1|	83.33	73	108	31	42	6e-14	23.9	cytochrome oxidase subunit 1, partial (mitochondrion) [Chlorochroa sp. DIMC104-09]
Locus_7_Transcript_7/36_Confidence_1.000_Length_332	gi|306993864|gb|ADN19838.1|	72.73	101	199	1	33	6e-14	50.8	cytochrome oxidase subunit 1 [Chlorochroa uhleri]
Locus_7_Transcript_7/36_Confidence_1.000_Length_332	gi|306993864|gb|ADN19838.1|	91.3	3	71	43	65	6e-14	46.6	cytochrome oxidase subunit 1 [Chlorochroa uhleri]
Locus_7_Transcript_9/36_Confidence_1.000_Length_400	gi|306993878|gb|ADN19845.1|	94.92	3	356	102	219	8e-49	197	cytochrome oxidase subunit 1 [Coenus delius]
Locus_7_Transcript_9/36_Confidence_1.000_Length_400	gi|374092773|gb|AEY83953.1|	94.07	3	356	102	219	2e-48	196	cytochrome c oxidase subunit I, partial (mitochondrion) [Oechalia schellenbergii]
Locus_7_Transcript_9/36_Confidence_1.000_Length_400	gi|306994244|gb|ADN20028.1|	94.07	3	356	102	219	2e-48	196	cytochrome oxidase subunit 1 [Holcostethus tristis]
Locus_7_Transcript_9/36_Confidence_1.000_Length_400	gi|306994240|gb|ADN20026.1|	94.07	3	356	78	195	2e-48	196	cytochrome oxidase subunit 1 [Holcostethus abbreviatus]
Locus_7_Transcript_9/36_Confidence_1.000_Length_400	gi|306994238|gb|ADN20025.1|	94.07	3	356	95	212	2e-48	196	cytochrome oxidase subunit 1 [Holcostethus abbreviatus]
Locus_7_Transcript_10/36_Confidence_1.000_Length_332	gi|306995304|gb|ADN20558.1|	91.4	52	330	40	132	3e-39	165	cytochrome oxidase subunit 1 [Prionosoma podopioides]
Locus_7_Transcript_10/36_Confidence_1.000_Length_332	gi|345652401|gb|AEO15182.1|	87.1	52	330	55	147	2e-37	159	cytochrome c oxidase subunit I [Plagiodera versicolora]
Locus_7_Transcript_10/36_Confidence_1.000_Length_332	gi|358023176|gb|AEU03969.1|	87.1	52	330	57	149	2e-37	159	cytochrome oxidase subunit I, partial (mitochondrion) [Nezara viridula]
Locus_7_Transcript_10/36_Confidence_1.000_Length_332	gi|306995598|gb|ADN20705.1|	87.1	52	330	64	156	2e-37	159	cytochrome oxidase subunit 1 [Thyanta pallidovirens]
Locus_7_Transcript_10/36_Confidence_1.000_Length_332	gi|306995596|gb|ADN20704.1|	87.1	52	330	56	148	2e-37	159	cytochrome oxidase subunit 1 [Thyanta pallidovirens]
Locus_7_Transcript_11/36_Confidence_1.000_Length_353	gi|384563046|gb|AFI08277.1|	52.54	3	353	267	384	4e-29	131	polyprotein [Sacbrood virus]
Locus_7_Transcript_11/36_Confidence_1.000_Length_353	gi|48527190|gb|AAT45735.1|	52.54	3	353	218	335	4e-29	131	structural polyprotein [Sacbrood virus]
Locus_7_Transcript_11/36_Confidence_1.000_Length_353	gi|9632406|ref|NP_049374.1|	51.69	3	353	267	384	6e-29	131	polyprotein [Sacbrood virus]<>polyprotein [sacbrood virus]
[truncated: 70,708 more rows]

## Sheet: D_melacanthus
Query Seq-id	Subject Seq-id	Percentage of identical matches	Start of alignment in query	End of alignment in query	Start of alignment in subject	End of alignment in subject	E-value	Bit score	Subject title
[truncated: 22,598 more rows]

[truncated: 1 more sheets: T_podisi]
